# Supplementary material for: Phenyl N-(1,3-thia­zol-2-yl)carbamate
Source: Acta Crystallogr Sect E Struct Rep Online. 2009 Jun 6;65(Pt 7):o1478. doi: 10.1107/S1600536809020236 (PMC2969196; doi:10.1107/S1600536809020236)
Supplement: Supplementary file 2 [file e-65-o1478-Isup2.hkl]

# 
# h,k,l, Fc-squared, Fo-squared, sigma(Fo-squared) and status flag 
# 
data_I
_shelx_title ' T in P2(1)/c' 
_shelx_refln_list_code          4 
_shelx_F_calc_maximum      100.94 
_exptl_crystal_F_000       456.00 
_reflns_d_resolution_high  0.8330 
 
loop_ 
 _symmetry_equiv_pos_as_xyz 
 'x, y, z' 
 '-x, y+1/2, -z+1/2' 
 '-x, -y, -z' 
 'x, -y-1/2, z-1/2' 
 
_cell_length_a     5.6430 
_cell_length_b     7.3910 
_cell_length_c    25.1340 
_cell_angle_alpha  90.000 
_cell_angle_beta   91.210 
_cell_angle_gamma  90.000 
 
_shelx_F_squared_multiplier     1.000 
 
loop_ 
 _refln_index_h 
 _refln_index_k 
 _refln_index_l 
 _refln_F_squared_calc 
 _refln_F_squared_meas 
 _refln_F_squared_sigma 
 _refln_observed_status 
   2   0   0      666.31      650.80      8.56 o 
   3   0   0      679.78      665.02     11.12 o 
   4   0   0      559.59      501.96     11.75 o 
   5   0   0     1050.06     1019.73     19.01 o 
   6   0   0       79.81       89.67      7.64 o 
   1   1   0      302.62      284.67      4.45 o 
   2   1   0       10.50       14.10      1.72 o 
   3   1   0       48.01       49.35      3.57 o 
   4   1   0      152.06      138.18      6.88 o 
   5   1   0       79.07       67.35      6.38 o 
   6   1   0       42.62       24.55      5.92 o 
   0   2   0      940.87      904.92      8.73 o 
   1   2   0      571.96      596.29      7.76 o 
   2   2   0       20.36       24.55      2.48 o 
   3   2   0        2.56        4.57      2.52 o 
   4   2   0      192.52      188.92      7.97 o 
   5   2   0      263.85      261.51     10.53 o 
   6   2   0       37.31       31.56      5.92 o 
   1   3   0      910.54      949.11     11.88 o 
   2   3   0      126.53      137.09      5.25 o 
   3   3   0      188.04      203.48      7.34 o 
   4   3   0       12.80        9.69      3.57 o 
   5   3   0        2.99       -3.48      3.94 o 
   6   3   0        3.12        0.42      3.82 o 
   0   4   0       14.64       11.79      2.06 o 
   1   4   0        1.09        1.43      1.68 o 
   2   4   0        3.19        0.63      2.39 o 
   3   4   0       43.44       35.71      4.28 o 
   4   4   0       88.03       85.60      6.21 o 
   5   4   0       55.89       66.47      6.59 o 
   6   4   0       11.48        5.08      5.29 o 
   1   5   0        1.47       -1.38      2.77 o 
   2   5   0        0.15        0.50      3.11 o 
   3   5   0       11.44        9.19      3.48 o 
   4   5   0       11.06       10.20      3.44 o 
   5   5   0        3.64        7.55      3.69 o 
   0   6   0      500.87      462.39     12.59 o 
   1   6   0      196.46      194.20      8.77 o 
   2   6   0      332.78      319.92     11.67 o 
   3   6   0       38.67       45.74      5.62 o 
   4   6   0       14.08       17.58      4.53 o 
   1   7   0       23.48       16.45      4.74 o 
   2   7   0        1.89        9.53      3.82 o 
   3   7   0       11.56        6.88      4.41 o 
   4   7   0        6.29       14.14      3.57 o 
   0   8   0       57.72       74.23      7.01 o 
   1   8   0       10.90        6.97      4.57 o 
   2   8   0        0.91       -1.72      4.15 o 
  -6   1   1        0.12       -4.83      4.83 o 
  -5   1   1       83.27       81.70      6.08 o 
  -4   1   1     1071.47     1085.78     17.33 o 
  -3   1   1     1092.27     1061.99     14.23 o 
  -2   1   1       34.68       17.20      1.89 o 
  -1   1   1      448.14      458.74      5.66 o 
   0   1   1     3086.99     2498.72     30.37 o 
   1   1   1     9789.40     9251.38    105.41 o 
   2   1   1        0.19        0.13      1.30 o 
   3   1   1      290.52      311.40      7.89 o 
   4   1   1       76.46       71.00      4.95 o 
   5   1   1      116.48      100.96      7.01 o 
   6   1   1       69.26       61.52      6.67 o 
  -6   2   1        0.19        5.75      4.20 o 
  -5   2   1        2.19       -1.30      4.24 o 
  -4   2   1      299.66      288.33      9.65 o 
  -3   2   1      478.46      531.71     10.70 o 
  -2   2   1     2188.43     2183.82     17.75 o 
  -1   2   1      269.19      246.19      5.08 o 
   0   2   1       18.47       15.66      1.02 o 
   1   2   1     1926.06     1901.29     13.93 o 
   2   2   1       31.07       43.10      2.69 o 
   3   2   1     2210.33     2438.32     22.28 o 
   4   2   1        8.43       11.41      3.32 o 
   5   2   1       88.35       75.41      6.59 o 
   6   2   1       43.30       41.46      5.92 o 
  -6   3   1        0.88       -1.72      4.41 o 
  -5   3   1        2.07       -1.05      3.48 o 
  -4   3   1        0.23        0.55      2.64 o 
  -3   3   1       14.23       21.19      2.98 o 
  -2   3   1       39.87       48.34      3.48 o 
  -1   3   1      215.15      237.09      6.08 o 
   0   3   1       65.98       55.83      2.14 o 
   1   3   1      163.88      155.39      5.04 o 
   2   3   1      817.64      896.24     13.09 o 
   3   3   1       23.11       31.30      3.44 o 
   4   3   1       15.16       17.25      3.48 o 
   5   3   1        0.27       -3.15      3.48 o 
   6   3   1        1.82        3.44      4.03 o 
  -6   4   1        0.02       -5.08      5.33 o 
  -5   4   1       35.32       23.54      5.46 o 
  -4   4   1       56.65       56.78      5.20 o 
  -3   4   1       81.25       84.68      5.66 o 
  -2   4   1        0.03        1.89      2.01 o 
  -1   4   1      240.98      206.83      6.88 o 
   0   4   1      716.48      651.36     17.35 o 
   1   4   1       11.06       11.62      2.14 o 
   2   4   1       10.80        9.27      2.43 o 
   3   4   1      231.13      219.25      8.69 o 
   4   4   1      183.71      183.46      8.81 o 
   5   4   1       24.15       32.35      4.57 o 
   6   4   1        6.03        5.08      4.36 o 
  -5   5   1       50.85       54.09      6.46 o 
  -4   5   1       29.27       44.27      5.29 o 
  -3   5   1      144.65      149.68      7.64 o 
  -2   5   1       96.60       98.65      6.50 o 
  -1   5   1      334.28      308.51      9.44 o 
   0   5   1      242.07      241.41      5.85 o 
   1   5   1        0.07        2.98      2.14 o 
   2   5   1      704.76      715.09     15.06 o 
   3   5   1       34.11       34.16      4.32 o 
   4   5   1        4.50        2.10      4.15 o 
   5   5   1       12.10       16.37      4.66 o 
  -4   6   1        7.22        9.19      4.03 o 
  -3   6   1       23.59       16.66      4.78 o 
  -2   6   1       19.63       21.23      4.15 o 
  -1   6   1       29.10       28.37      3.99 o 
   0   6   1        3.68        6.56      2.21 o 
   1   6   1       57.58       60.43      5.54 o 
   2   6   1       11.77        7.09      3.90 o 
   3   6   1        0.17        5.20      3.44 o 
   4   6   1        2.66        2.01      3.90 o 
  -4   7   1        4.28       10.49      4.32 o 
  -3   7   1       32.62       41.25      5.79 o 
  -2   7   1       63.45       73.98      6.34 o 
  -1   7   1        2.18        3.78      3.65 o 
   0   7   1        6.43        5.12      2.85 o 
   1   7   1       94.61       86.82      7.13 o 
   2   7   1       19.25       26.39      5.16 o 
   3   7   1        6.23        6.88      4.41 o 
   4   7   1        0.01        3.19      4.07 o 
  -2   8   1        2.45        9.06      4.03 o 
  -1   8   1        6.68        2.85      4.28 o 
   0   8   1       41.91       37.25      4.35 o 
   1   8   1      155.58      170.41     10.15 o 
   2   8   1        0.32       -1.72      3.57 o 
  -6   0   2        2.76       -1.55      3.99 o 
  -5   0   2        1.92        1.55      3.82 o 
  -4   0   2      151.67      162.02      6.92 o 
  -3   0   2     1205.79     1381.91     15.69 o 
  -2   0   2     2616.85     2964.12     18.34 o 
  -1   0   2     1032.57     1161.78      8.22 o 
   0   0   2     1164.53     1031.18     14.73 o 
   1   0   2     5467.61     5565.84     75.74 o 
   2   0   2       14.25        0.46      0.84 o 
   3   0   2        1.56       -1.38      1.80 o 
   4   0   2       19.48       19.55      2.81 o 
   5   0   2        6.89        6.50      3.82 o 
   6   0   2       84.01       69.32      7.43 o 
  -6   1   2      119.96      117.45      8.27 o 
  -5   1   2        8.47        5.92      4.15 o 
  -4   1   2      303.76      315.68      9.69 o 
  -3   1   2       71.53       91.10      4.49 o 
  -2   1   2      911.12      963.21     10.87 o 
  -1   1   2     8094.21     7677.02     97.73 o 
   0   1   2        4.62        7.77      1.11 o 
   1   1   2      608.88      573.92      6.50 o 
   2   1   2      741.33      861.28     10.36 o 
   3   1   2      665.14      653.61     11.29 o 
   4   1   2       35.37       33.44      3.86 o 
   5   1   2       17.75       14.77      4.53 o 
   6   1   2       83.30       66.55      7.30 o 
  -6   2   2       46.58       47.59      6.04 o 
  -5   2   2       22.90       30.67      4.83 o 
  -4   2   2        7.59       10.95      3.40 o 
  -3   2   2        0.12        0.59      2.10 o 
  -2   2   2       24.38       23.62      2.52 o 
  -1   2   2      368.00      388.78      6.50 o 
   0   2   2       52.75       58.33      1.72 o 
   1   2   2     2344.50     2330.48     15.61 o 
   2   2   2        3.17        4.36      1.85 o 
   3   2   2      295.47      284.88      8.18 o 
   4   2   2       62.87       74.90      5.41 o 
   5   2   2        0.56       -0.67      3.57 o 
   6   2   2        0.98        1.64      4.36 o 
  -6   3   2       16.67        7.76      4.49 o 
  -5   3   2      148.38      142.46      8.39 o 
  -4   3   2      265.57      272.34      9.69 o 
  -3   3   2       39.72       32.69      3.48 o 
  -2   3   2      808.78      836.82     12.76 o 
  -1   3   2      886.49      888.60     11.50 o 
   0   3   2      680.11      623.17      8.83 o 
   1   3   2      919.85      876.14     11.58 o 
   2   3   2        9.33       24.72      2.98 o 
   3   3   2      962.82     1021.87     16.03 o 
   4   3   2      588.60      569.52     13.81 o 
   5   3   2      123.12      125.22      7.89 o 
   6   3   2      100.19      103.73      8.22 o 
  -6   4   2        7.40       -0.46      5.29 o 
  -5   4   2       47.58       49.47      6.00 o 
  -4   4   2       22.37       24.88      4.28 o 
  -3   4   2        0.10        1.26      2.31 o 
  -2   4   2        5.21        1.47      2.27 o 
  -1   4   2      392.59      403.47      9.36 o 
   0   4   2       98.24       90.94      3.32 o 
   1   4   2      219.03      224.79      7.30 o 
   2   4   2       47.38       66.13      4.07 o 
   3   4   2       63.16       69.28      4.78 o 
   4   4   2        8.89        8.43      3.61 o 
   5   4   2        0.61        6.50      3.82 o 
   6   4   2        1.64        1.85      3.52 o 
  -5   5   2        4.35       -2.52      3.99 o 
  -4   5   2       54.67       54.59      5.79 o 
  -3   5   2       18.92       18.76      3.61 o 
  -2   5   2      179.98      177.88      8.06 o 
  -1   5   2       25.63       27.95      3.61 o 
   0   5   2      277.77      273.18      6.26 o 
   1   5   2      198.83      195.13      7.76 o 
   2   5   2       44.92       43.77      4.74 o 
   3   5   2       18.51       14.94      4.28 o 
   4   5   2       17.03        8.48      4.49 o 
   5   5   2       10.97       16.45      4.20 o 
  -4   6   2       22.58       19.26      4.99 o 
  -3   6   2        0.91       -3.15      3.57 o 
  -2   6   2      269.49      264.49     10.70 o 
  -1   6   2      156.03      169.32      8.18 o 
   0   6   2        5.80        7.36      2.00 o 
   1   6   2       47.60       38.19      5.04 o 
   2   6   2        0.22       -0.29      3.19 o 
   3   6   2      135.30      135.20      8.27 o 
   4   6   2       54.01       49.43      5.87 o 
  -4   7   2        0.41        8.22      4.03 o 
  -3   7   2        4.41        6.46      3.52 o 
  -2   7   2       56.63       52.87      5.92 o 
  -1   7   2       11.91       16.16      4.28 o 
   0   7   2      225.09      219.20      7.28 o 
   1   7   2        1.32        1.05      3.99 o 
   2   7   2       31.56       34.20      5.37 o 
   3   7   2        3.42        4.07      3.82 o 
   4   7   2        0.09       -1.38      4.11 o 
  -2   8   2        0.57       -4.28      4.28 o 
  -1   8   2        9.10       14.35      4.57 o 
   0   8   2       17.50       14.30      3.62 o 
   1   8   2        1.88        8.64      4.20 o 
   2   8   2        6.04        6.08      4.53 o 
  -6   1   3       35.64       23.92      5.83 o 
  -5   1   3       14.25       14.44      4.20 o 
  -4   1   3       33.58       43.43      4.57 o 
  -3   1   3      439.93      463.65      9.57 o 
  -2   1   3      136.05      145.36      4.36 o 
  -1   1   3     4044.41     4107.14     73.94 o 
   0   1   3     5791.74     5017.70     48.80 o 
   1   1   3      612.11      611.86      6.97 o 
   2   1   3     2499.35     2758.41     18.72 o 
   3   1   3      129.77      131.68      5.37 o 
   4   1   3      152.16      137.39      6.84 o 
   5   1   3       64.07       62.02      6.04 o 
   6   1   3       89.60       84.18      7.72 o 
  -6   2   3       58.43       54.34      6.97 o 
  -5   2   3      475.67      410.10     13.30 o 
  -4   2   3      139.27      140.07      6.76 o 
  -3   2   3       59.81       47.67      3.61 o 
  -2   2   3       33.94       24.93      2.39 o 
  -1   2   3     8136.81     7445.47    117.54 o 
   0   2   3     1977.80     1892.01     72.99 o 
   1   2   3       26.63       38.35      2.31 o 
   2   2   3     1477.06     1641.03     15.86 o 
   3   2   3      394.60      378.42      9.19 o 
   4   2   3      813.15      798.80     15.86 o 
   5   2   3        7.26       -0.67      3.94 o 
   6   2   3       67.90       41.00      6.71 o 
  -6   3   3        3.66        4.78      4.95 o 
  -5   3   3       27.87       27.02      4.91 o 
  -4   3   3       49.84       55.18      5.41 o 
  -3   3   3       67.22       73.69      4.78 o 
  -2   3   3      494.28      495.75      9.99 o 
  -1   3   3      403.79      424.54      8.18 o 
   0   3   3       68.53       61.62      4.59 o 
   1   3   3        9.94        9.02      1.68 o 
   2   3   3        4.21        4.74      1.64 o 
   3   3   3       56.13       58.41      4.57 o 
   4   3   3       62.38       59.80      5.20 o 
   5   3   3        0.51        1.05      3.82 o 
   6   3   3        2.37        4.36      4.36 o 
  -6   4   3       43.52       48.26      6.55 o 
  -5   4   3       56.98       60.38      6.59 o 
  -4   4   3      200.60      219.00      9.11 o 
  -3   4   3      245.37      263.11      9.19 o 
  -2   4   3       23.08       17.92      3.27 o 
  -1   4   3      906.89      948.82     13.81 o 
   0   4   3      335.03      295.41      8.90 o 
   1   4   3     1568.23     1556.18     17.67 o 
   2   4   3        5.37        1.72      1.93 o 
   3   4   3       48.08       42.80      4.53 o 
   4   4   3      219.97      222.19      9.36 o 
   5   4   3       84.80       84.93      7.18 o 
  -5   5   3       30.64       19.81      5.75 o 
  -4   5   3        5.71        9.90      3.73 o 
  -3   5   3        1.19        1.17      2.60 o 
  -2   5   3       90.39       95.67      6.08 o 
  -1   5   3       22.70       19.34      3.36 o 
   0   5   3      100.41       92.94      3.87 o 
   1   5   3      110.52       97.94      5.92 o 
   2   5   3       96.48       99.45      5.71 o 
   3   5   3       28.52       26.44      4.03 o 
   4   5   3        6.30        3.19      3.52 o 
   5   5   3       30.42       28.83      5.62 o 
  -4   6   3       29.79       32.60      5.54 o 
  -3   6   3        1.20        0.00      3.44 o 
  -2   6   3       26.27       34.45      4.28 o 
  -1   6   3        6.11        7.43      3.15 o 
   0   6   3       26.88       23.35      2.77 o 
   1   6   3      103.76      102.47      6.67 o 
   2   6   3       29.31       17.12      4.70 o 
   3   6   3        7.34        3.15      3.69 o 
   4   6   3       29.87       28.28      5.29 o 
  -4   7   3        0.08       -4.41      4.41 o 
  -3   7   3       29.45       30.51      5.33 o 
  -2   7   3       19.25       22.49      4.70 o 
  -1   7   3       35.92       39.11      5.54 o 
   0   7   3        0.04        1.38      2.66 o 
   1   7   3       53.46       62.36      6.46 o 
   2   7   3        6.33       15.53      3.73 o 
   3   7   3        0.87        1.64      3.69 o 
   4   7   3       28.36       34.12      6.00 o 
  -2   8   3        6.50        8.27      4.03 o 
  -1   8   3       10.63       16.91      4.83 o 
   0   8   3        0.44       -0.64      2.96 o 
   1   8   3       94.61      102.77      8.31 o 
   2   8   3       17.50       28.32      5.54 o 
  -6   0   4       68.02       59.38      6.42 o 
  -5   0   4      251.20      259.75     10.32 o 
  -4   0   4        0.09       -1.93      2.77 o 
  -3   0   4        0.59        0.88      1.72 o 
  -2   0   4     1650.58     1867.09     15.06 o 
  -1   0   4      104.01      109.10      2.98 o 
   0   0   4     5059.33     4550.32     54.57 o 
   1   0   4     7574.77     7355.30     96.72 o 
   2   0   4     3751.72     4372.93     23.16 o 
   3   0   4     1409.74     1474.06     16.87 o 
   4   0   4      404.31      415.72     10.95 o 
   5   0   4      846.05      864.14     18.00 o 
   6   0   4       57.45       48.72      6.67 o 
  -6   1   4        4.72       10.41      4.53 o 
  -5   1   4       18.12       11.08      4.83 o 
  -4   1   4      672.91      683.24     14.10 o 
  -3   1   4       71.47       78.22      4.28 o 
  -2   1   4       14.60       12.59      1.80 o 
  -1   1   4    10189.77     9698.53    118.63 o 
   0   1   4       12.63       15.51      0.95 o 
   1   1   4     4543.40     4089.39     77.71 o 
   2   1   4     1501.17     1689.00     15.02 o 
   3   1   4      688.06      735.48     12.17 o 
   4   1   4       26.49       24.63      3.40 o 
   5   1   4       95.97       94.58      6.80 o 
   6   1   4       13.80        8.48      5.62 o 
  -6   2   4       18.81       19.05      5.41 o 
  -5   2   4       84.47       83.93      6.29 o 
  -4   2   4       65.49       67.27      5.16 o 
  -3   2   4      193.44      197.22      6.59 o 
  -2   2   4      859.23      966.23     12.34 o 
  -1   2   4     4503.56     4435.12     92.99 o 
   0   2   4      539.55      548.55      5.27 o 
   1   2   4      184.03      227.73      5.16 o 
   2   2   4      398.03      410.10      8.22 o 
   3   2   4      456.82      510.01     10.70 o 
   4   2   4      198.58      190.47      7.97 o 
   5   2   4       41.54       42.34      5.50 o 
   6   2   4       16.17       15.02      5.20 o 
  -6   3   4       34.28       32.27      5.37 o 
  -5   3   4       34.35       42.38      5.25 o 
  -4   3   4      628.03      605.35     14.27 o 
  -3   3   4       26.89       26.90      3.57 o 
  -2   3   4       18.92       21.36      2.52 o 
  -1   3   4       39.79       55.05      3.32 o 
   0   3   4      273.87      234.99      5.31 o 
   1   3   4      356.77      331.13      7.51 o 
   2   3   4       13.25       10.95      2.06 o 
   3   3   4      249.36      242.50      8.31 o 
   4   3   4      104.18      107.80      6.46 o 
   5   3   4       96.04       88.29      7.05 o 
   6   3   4       27.41       23.71      5.58 o 
  -5   4   4        0.17        4.99      3.15 o 
  -4   4   4        0.11        2.52      2.94 o 
  -3   4   4       91.27       94.08      5.92 o 
  -2   4   4      475.89      466.29     10.99 o 
  -1   4   4      160.18      153.92      6.13 o 
   0   4   4      115.92      106.62      3.59 o 
   1   4   4       90.82       70.83      4.66 o 
   2   4   4      285.85      309.60      9.19 o 
   3   4   4       31.92       34.45      4.03 o 
   4   4   4        1.55        4.11      3.23 o 
   5   4   4        3.60        5.79      3.86 o 
  -5   5   4       12.91       22.49      4.95 o 
  -4   5   4       23.69       26.73      4.83 o 
  -3   5   4       61.72       61.85      5.54 o 
  -2   5   4       33.34       30.59      3.86 o 
  -1   5   4        5.22        1.17      2.90 o 
   0   5   4      168.87      175.62      5.11 o 
   1   5   4      460.41      452.69     11.71 o 
   2   5   4        2.28        8.69      2.52 o 
   3   5   4       10.31       10.03      3.44 o 
   4   5   4        1.86        7.51      4.36 o 
   5   5   4        6.51       12.38      3.90 o 
  -4   6   4        4.87        6.88      4.20 o 
  -3   6   4       22.10       29.54      4.87 o 
  -2   6   4        3.80        7.22      2.85 o 
  -1   6   4      107.25      104.99      7.05 o 
   0   6   4       12.96       16.52      4.36 o 
   1   6   4        4.68        6.08      3.44 o 
   2   6   4      123.91      123.20      7.64 o 
   3   6   4       67.22       68.23      6.71 o 
   4   6   4      126.30      138.02      9.11 o 
  -4   7   4        1.86        9.23      3.06 o 
  -3   7   4       63.66       68.36      6.46 o 
  -2   7   4       39.29       54.97      5.50 o 
  -1   7   4       55.51       46.03      5.96 o 
   0   7   4       11.59       14.24      3.30 o 
   1   7   4       62.71       67.77      6.55 o 
   2   7   4       41.39       44.35      5.37 o 
   3   7   4        0.35       -1.64      3.69 o 
   4   7   4        1.70        6.50      4.28 o 
  -2   8   4       11.78        3.06      5.58 o 
  -1   8   4        3.83        6.21      3.73 o 
   0   8   4      103.20      108.04     11.81 o 
   1   8   4        4.81        2.06      3.65 o 
   2   8   4        1.08        6.59      3.94 o 
  -6   1   5       57.34       44.40      6.88 o 
  -5   1   5      372.99      373.85     12.25 o 
  -4   1   5      110.02      110.32      6.08 o 
  -3   1   5      267.81      245.61      7.22 o 
  -2   1   5      342.96      343.46      6.97 o 
  -1   1   5     4291.08     4171.09     81.32 o 
   0   1   5     5462.92     4541.16    124.73 o 
   1   1   5      892.59      956.16      9.53 o 
   2   1   5      691.01      715.17     10.07 o 
   3   1   5      378.11      357.56      8.90 o 
   4   1   5      367.83      354.33     10.24 o 
   5   1   5      268.95      253.96     10.32 o 
   6   1   5       73.49       73.81      7.22 o 
  -6   2   5        3.75        0.84      4.24 o 
  -5   2   5        0.08        3.36      3.44 o 
  -4   2   5       83.15       73.69      5.54 o 
  -3   2   5      102.73      108.85      5.08 o 
  -2   2   5     1061.39     1200.93     14.06 o 
  -1   2   5     1478.06     1510.49     13.55 o 
   0   2   5       12.88       16.48      1.25 o 
   1   2   5      831.73      839.21     10.15 o 
   2   2   5       26.68       33.40      2.77 o 
   3   2   5      130.51      142.55      6.08 o 
   4   2   5      252.01      258.41      9.27 o 
   5   2   5       85.23       73.52      6.42 o 
   6   2   5       26.76       30.34      5.25 o 
  -6   3   5        3.24        1.76      4.41 o 
  -5   3   5       13.60        7.85      4.57 o 
  -4   3   5       67.30       66.09      6.00 o 
  -3   3   5      171.92      167.72      7.13 o 
  -2   3   5        9.47        3.11      2.69 o 
  -1   3   5       15.68       11.96      2.31 o 
   0   3   5      124.33      143.13      9.29 o 
   1   3   5      162.44      167.56      5.37 o 
   2   3   5      214.39      247.71      7.30 o 
   3   3   5       12.51        7.60      3.06 o 
   4   3   5       41.78       39.03      4.41 o 
   5   3   5        1.31       -1.09      3.48 o 
   6   3   5        5.77        4.87      4.57 o 
  -5   4   5       11.38        8.90      4.24 o 
  -4   4   5       11.70       17.83      3.36 o 
  -3   4   5        8.59        7.09      3.19 o 
  -2   4   5      388.94      385.51     10.24 o 
  -1   4   5       60.04       60.93      3.99 o 
   0   4   5      313.87      286.66     16.41 o 
   1   4   5      310.37      315.81      8.77 o 
   2   4   5       42.94       51.70      4.66 o 
   3   4   5        2.30        1.85      2.35 o 
   4   4   5       20.11       23.79      3.90 o 
   5   4   5       13.98       12.13      5.08 o 
  -5   5   5       79.54       88.79      7.30 o 
  -4   5   5        8.74        2.52      4.03 o 
  -3   5   5      118.88      124.46      7.34 o 
  -2   5   5       41.63       41.33      3.82 o 
  -1   5   5      630.23      593.69     13.68 o 
   0   5   5      119.00      122.03      4.45 o 
   1   5   5        7.15        4.83      2.85 o 
   2   5   5      355.22      367.68     11.33 o 
   3   5   5       16.86       22.16      4.07 o 
   4   5   5      194.99      223.87     10.15 o 
   5   5   5       27.89       30.59      6.42 o 
  -4   6   5        5.23        2.06      4.66 o 
  -3   6   5       10.37       11.71      4.20 o 
  -2   6   5      117.74      116.15      7.47 o 
  -1   6   5        0.88       -1.47      3.40 o 
   0   6   5        2.45        1.73      2.85 o 
   1   6   5        8.95        8.22      3.73 o 
   2   6   5        0.84        3.82      3.02 o 
   3   6   5       44.74       29.29      5.66 o 
   4   6   5        8.58       12.76      4.95 o 
  -4   7   5       10.91        7.43      5.04 o 
  -3   7   5       41.18       49.10      5.96 o 
  -2   7   5        7.64        8.60      4.20 o 
  -1   7   5        1.51        4.24      3.57 o 
   0   7   5      384.06      416.51      9.80 o 
   1   7   5       20.16       -3.94      3.94 o 
   2   7   5       28.62       29.37      5.29 o 
   3   7   5        4.49        7.89      3.94 o 
  -2   8   5        8.23       11.88      4.53 o 
  -1   8   5        0.38        4.62      3.52 o 
   0   8   5        0.58        9.23      2.64 o 
   1   8   5        7.11       -1.26      4.66 o 
   2   8   5       12.21        6.63      5.25 o 
  -6   0   6       67.18       74.90      6.63 o 
  -4   0   6       21.26       25.64      3.61 o 
  -3   0   6     1624.00     1814.97     18.88 o 
  -2   0   6      597.23      620.88      9.23 o 
  -1   0   6       41.95       44.23      2.22 o 
   0   0   6      160.13      150.83      2.43 o 
   1   0   6     2101.06     2377.81     14.81 o 
   2   0   6     4066.83     4602.63     25.26 o 
   3   0   6      257.14      295.75      7.89 o 
   4   0   6        8.98       11.04      2.69 o 
   5   0   6       53.46       35.92      4.87 o 
   6   0   6      137.79      131.72      8.81 o 
  -6   1   6       14.89       17.12      5.37 o 
  -5   1   6        2.47        6.46      4.36 o 
  -4   1   6        4.24        5.04      2.73 o 
  -3   1   6      269.05      308.76      8.27 o 
  -2   1   6      270.18      291.14      6.76 o 
  -1   1   6       53.64       55.73      2.81 o 
   0   1   6     8236.05     7228.38     79.60 o 
   1   1   6     3487.21     3187.65     75.66 o 
   2   1   6      159.99      174.48      5.37 o 
   3   1   6      678.90      760.70     12.84 o 
   4   1   6      100.91      106.04      5.96 o 
   5   1   6       24.11       29.88      4.49 o 
   6   1   6      153.34      164.16      9.69 o 
  -6   2   6       34.02       25.22      6.50 o 
  -5   2   6        0.06        0.67      3.36 o 
  -4   2   6      540.57      533.89     13.30 o 
  -3   2   6       44.80       45.19      3.61 o 
  -2   2   6        2.75        7.26      2.06 o 
  -1   2   6     2578.55     2661.52     18.63 o 
   0   2   6      412.96      382.94      4.81 o 
   1   2   6      133.62      118.50      4.15 o 
   2   2   6      164.65      178.59      5.75 o 
   3   2   6       57.90       50.10      4.07 o 
   4   2   6      140.02      128.87      7.18 o 
   5   2   6        0.94        3.06      3.61 o 
   6   2   6        0.20        1.72      4.36 o 
  -6   3   6        7.61       12.84      3.40 o 
  -5   3   6        0.59        5.75      3.40 o 
  -4   3   6       99.81       97.23      6.80 o 
  -3   3   6      263.07      258.07      8.94 o 
  -2   3   6     1637.42     1762.35     19.01 o 
  -1   3   6      241.38      261.05      6.97 o 
   0   3   6     2882.67     2891.95     31.77 o 
   1   3   6      370.73      369.82      8.27 o 
   2   3   6      369.80      331.59      8.56 o 
   3   3   6      267.76      273.43      8.98 o 
   4   3   6       31.12       38.23      4.36 o 
   5   3   6       98.33      100.25      7.39 o 
   6   3   6       21.59       18.80      5.58 o 
  -5   4   6       16.90       12.50      4.91 o 
  -4   4   6       29.66       37.09      4.74 o 
  -3   4   6       64.93       62.19      5.37 o 
  -2   4   6      257.21      244.64      8.43 o 
  -1   4   6      151.34      140.57      6.04 o 
   0   4   6      114.07      110.71      7.22 o 
   1   4   6        0.05        1.01      1.93 o 
   2   4   6      467.96      468.01     11.46 o 
   3   4   6        8.47       18.34      3.44 o 
   4   4   6        0.86        5.54      2.98 o 
   5   4   6       36.30       19.01      6.04 o 
  -5   5   6        0.33        3.44      4.53 o 
  -4   5   6       64.48       59.54      5.71 o 
  -3   5   6       58.34       50.73      5.54 o 
  -2   5   6        6.27        7.81      2.94 o 
  -1   5   6       20.94       24.72      3.65 o 
   0   5   6       17.14       17.73      3.55 o 
   1   5   6       51.40       52.83      4.66 o 
   2   5   6       11.19       15.48      3.15 o 
   3   5   6      318.08      314.22     11.37 o 
   4   5   6        3.05        4.03      4.20 o 
   5   5   6       23.06       17.83      5.41 o 
  -4   6   6       47.06       53.12      6.50 o 
  -3   6   6       58.29       66.76      6.42 o 
  -2   6   6        3.60        1.59      3.48 o 
  -1   6   6       76.67       71.00      5.87 o 
   0   6   6       55.21       57.18      3.68 o 
   1   6   6      263.76      256.73      9.90 o 
   2   6   6        6.06        4.53      3.19 o 
   3   6   6       68.85       74.90      6.42 o 
   4   6   6        9.22       14.14      4.41 o 
  -3   7   6        0.05        4.57      3.36 o 
  -2   7   6        2.43        2.64      3.36 o 
  -1   7   6      105.60       99.75      7.81 o 
   0   7   6       63.55       68.49      4.64 o 
   1   7   6        5.39        3.94      3.15 o 
   2   7   6        0.46        1.51      3.32 o 
   3   7   6       20.40       23.46      5.58 o 
  -2   8   6        5.58        2.22      4.62 o 
  -1   8   6        0.00       -0.42      3.69 o 
   0   8   6        9.36       17.04      3.17 o 
   1   8   6        6.21        9.74      4.36 o 
   2   8   6        8.82        8.01      5.12 o 
  -6   1   7        2.11       -2.06      4.74 o 
  -5   1   7      193.28      194.45      9.44 o 
  -4   1   7        0.95       -0.25      2.52 o 
  -3   1   7       19.14       25.05      3.11 o 
  -2   1   7     2103.41     2241.56     18.55 o 
  -1   1   7        9.40       10.74      1.68 o 
   0   1   7     1270.35     1201.67      7.74 o 
   1   1   7     1888.42     2014.37     15.19 o 
   2   1   7      373.39      386.77      7.97 o 
   3   1   7      854.86      936.77     14.52 o 
   4   1   7       61.99       69.78      5.41 o 
   5   1   7       15.02       11.67      3.73 o 
   6   1   7       63.21       70.58      7.68 o 
  -6   2   7       32.31       38.27      5.29 o 
  -5   2   7       65.89       53.04      5.79 o 
  -4   2   7       10.00       14.10      3.69 o 
  -3   2   7      109.19      111.79      5.33 o 
  -2   2   7     2243.39     2454.81     20.73 o 
  -1   2   7      841.66      806.86     10.78 o 
   0   2   7      514.01      438.96     12.44 o 
   1   2   7       49.14       47.50      2.81 o 
   2   2   7     2098.28     2121.51     19.43 o 
   3   2   7      447.52      427.60     10.32 o 
   4   2   7      220.47      231.72      8.98 o 
   5   2   7       82.03       93.12      6.34 o 
   6   2   7       53.33       62.48      6.71 o 
  -6   3   7        7.30        3.15      4.41 o 
  -5   3   7        5.17        3.27      4.03 o 
  -4   3   7        8.82       18.00      3.61 o 
  -3   3   7      215.16      210.53      8.39 o 
  -2   3   7     1147.87     1149.06     15.65 o 
  -1   3   7        7.45        8.18      2.48 o 
   0   3   7     1000.44     1082.88     18.78 o 
   1   3   7      344.42      346.23      8.35 o 
   2   3   7       32.98       35.08      3.15 o 
   3   3   7      142.73      141.20      6.92 o 
   4   3   7      289.45      274.02     10.45 o 
   5   3   7        0.23        2.22      4.24 o 
   6   3   7       31.88       26.27      6.04 o 
  -5   4   7       33.08       41.58      5.54 o 
  -4   4   7       17.34        7.22      4.36 o 
  -3   4   7      370.79      367.09     11.37 o 
  -2   4   7      315.07      318.45      9.57 o 
  -1   4   7      313.33      329.87      9.23 o 
   0   4   7        4.79        2.84      1.65 o 
   1   4   7      415.29      372.67      9.86 o 
   2   4   7      215.97      203.98      8.01 o 
   3   4   7      357.21      404.65     11.75 o 
   4   4   7      137.13      142.63      8.22 o 
   5   4   7       16.46       24.04      5.37 o 
  -5   5   7       31.38       38.73      6.46 o 
  -4   5   7        0.10       -0.38      3.11 o 
  -3   5   7      243.61      267.05     10.66 o 
  -2   5   7        1.08        1.38      2.90 o 
  -1   5   7        0.02       -1.26      2.77 o 
   0   5   7      363.15      363.22     10.03 o 
   1   5   7      224.66      232.43      8.85 o 
   2   5   7      193.83      188.79      8.39 o 
   3   5   7        6.02       11.12      3.86 o 
   4   5   7       15.21        9.69      4.78 o 
   5   5   7        2.68       -3.11      4.78 o 
  -4   6   7        1.59       -4.91      4.91 o 
  -3   6   7        3.01       -2.18      4.07 o 
  -2   6   7        0.15       -3.15      3.15 o 
  -1   6   7      211.41      205.24      9.11 o 
   0   6   7        3.82        3.73      2.37 o 
   1   6   7      147.58      142.34      8.01 o 
   2   6   7       60.78       54.72      5.50 o 
   3   6   7        3.06        0.71      3.94 o 
   4   6   7        4.85        6.71      4.32 o 
  -3   7   7        1.62        2.52      3.86 o 
  -2   7   7       43.72       46.83      5.66 o 
  -1   7   7        3.60       -0.38      3.27 o 
   0   7   7       21.04       26.18      3.17 o 
   1   7   7        7.68        9.78      3.82 o 
   2   7   7        0.15        2.31      3.27 o 
   3   7   7       14.79        6.38      4.70 o 
  -2   8   7        7.18       10.78      4.91 o 
  -1   8   7       20.51       19.22      6.42 o 
   0   8   7       42.74       52.76      4.57 o 
   1   8   7       15.88       17.54      4.78 o 
   2   8   7        2.93        6.34      4.32 o 
  -6   0   8        0.17        7.01      3.61 o 
  -5   0   8       55.90       52.37      5.33 o 
  -4   0   8        0.92        1.80      2.01 o 
  -3   0   8      787.71      912.65     14.27 o 
  -2   0   8       88.45      105.20      4.32 o 
  -1   0   8     2209.58     2486.24     16.83 o 
   0   0   8       69.85       55.24      1.81 o 
   1   0   8     3325.59     3262.22     19.47 o 
   2   0   8      146.85      155.43      5.20 o 
   3   0   8      103.69       88.79      4.83 o 
   4   0   8       24.43       20.52      3.69 o 
   5   0   8      248.64      248.67     10.87 o 
   6   0   8       12.82       19.30      4.66 o 
  -6   1   8       78.98       78.39      7.51 o 
  -5   1   8        9.58        2.69      3.78 o 
  -4   1   8       57.02       67.01      4.74 o 
  -3   1   8        2.32        4.24      2.18 o 
  -2   1   8      353.06      413.67      8.48 o 
  -1   1   8      516.90      496.29      7.89 o 
   0   1   8       63.19       53.72     36.53 o 
   2   1   8       13.35       17.54      2.43 o 
   3   1   8      891.53     1006.81     15.27 o 
   4   1   8      329.83      345.56     10.62 o 
   5   1   8       48.49       48.93      5.46 o 
   6   1   8       70.96       62.31      6.59 o 
  -6   2   8       16.05       19.34      4.53 o 
  -5   2   8       16.10       14.94      4.03 o 
  -4   2   8        0.60        4.15      3.15 o 
  -3   2   8        0.45        5.92      2.10 o 
  -2   2   8       88.10       91.48      4.74 o 
  -1   2   8      687.02      716.01     10.57 o 
   0   2   8      503.61      475.80      6.50 o 
   1   2   8      135.22      134.95      4.83 o 
   2   2   8     1553.65     1580.10     17.12 o 
   3   2   8        0.02        4.70      2.14 o 
   4   2   8        1.21        2.56      2.64 o 
   5   2   8       62.98       66.80      6.34 o 
   6   2   8       41.99       17.04      6.55 o 
  -6   3   8       55.82       51.99      6.67 o 
  -5   3   8      157.02      149.18      8.77 o 
  -4   3   8      290.62      269.27     10.57 o 
  -3   3   8       30.27       25.89      4.15 o 
  -2   3   8     2838.69     2922.11     25.05 o 
  -1   3   8     1480.25     1549.60     16.95 o 
   0   3   8      951.34      930.62      9.05 o 
   1   3   8     1553.89     1560.05     17.04 o 
   2   3   8        7.07        8.35      1.93 o 
   3   3   8      422.90      400.07     11.12 o 
   4   3   8        6.76        4.91      3.57 o 
   5   3   8      105.01      107.51      8.01 o 
   6   3   8       21.26       30.30      5.50 o 
  -5   4   8       50.97       33.70      6.38 o 
  -4   4   8      105.75       90.89      7.34 o 
  -3   4   8       28.62       22.53      4.66 o 
  -2   4   8        4.17        8.77      2.90 o 
  -1   4   8       12.30       10.32      2.69 o 
   0   4   8       75.55       73.84      8.01 o 
   1   4   8       92.56       81.53      5.54 o 
   2   4   8       17.26       16.03      3.02 o 
   3   4   8        4.43       15.48      3.32 o 
   4   4   8       12.67       15.19      3.65 o 
   5   4   8        3.31        4.49      3.94 o 
  -5   5   8       79.39       85.90      7.51 o 
  -4   5   8        3.54        4.11      3.15 o 
  -3   5   8       46.72       47.33      5.54 o 
  -2   5   8        0.09        4.78      2.35 o 
  -1   5   8       26.57       29.46      3.78 o 
   0   5   8      222.86      207.10      8.52 o 
   1   5   8       91.96       80.90      5.75 o 
   2   5   8       17.76       13.30      4.11 o 
   3   5   8      258.50      266.92     10.45 o 
   4   5   8       89.60       91.90      8.14 o 
   5   5   8        5.51        3.57      4.78 o 
  -4   6   8        0.36       -1.68      3.78 o 
  -3   6   8        0.15        3.69      3.23 o 
  -2   6   8        0.03        1.01      3.40 o 
  -1   6   8       81.47       83.51      6.76 o 
   0   6   8       63.79       56.69      3.83 o 
   1   6   8       38.95        0.29      3.06 o 
   2   6   8       36.59       40.37      5.29 o 
   3   6   8       36.71       39.91      6.00 o 
   4   6   8       16.69       17.08      4.87 o 
  -3   7   8       11.12       20.48      4.03 o 
  -2   7   8        0.10       -2.73      4.03 o 
  -1   7   8       19.32       13.55      4.62 o 
   0   7   8        0.07       -0.37      2.52 o 
   1   7   8       76.64       86.53      7.01 o 
   2   7   8       25.51       34.07      4.87 o 
   3   7   8        5.05       11.16      4.36 o 
  -2   8   8        6.61       23.21      4.24 o 
  -1   8   8        2.34        5.20      4.74 o 
   0   8   8        5.46        6.54      4.24 o 
   1   8   8        2.19       -1.72      4.78 o 
   2   8   8       26.30       34.28      5.54 o 
  -6   1   9       18.01       30.46      5.29 o 
  -5   1   9       14.42        9.19      4.03 o 
  -4   1   9        6.07        9.99      2.73 o 
  -3   1   9      369.92      382.83      9.69 o 
  -2   1   9      454.83      506.74      9.61 o 
  -1   1   9      665.78      693.64      9.86 o 
   0   1   9       47.33       46.18      1.91 o 
   1   1   9      584.02      587.35      9.19 o 
   2   1   9      861.91      886.63     12.80 o 
   3   1   9      258.89      290.13      8.56 o 
   4   1   9      378.06      367.93     11.33 o 
   5   1   9       97.27      105.79      7.60 o 
   6   1   9       53.47       61.56      7.22 o 
  -6   2   9       17.15       19.18      4.83 o 
  -5   2   9       25.38       27.23      4.66 o 
  -4   2   9      257.96      266.09      9.90 o 
  -3   2   9      261.47      267.76      8.52 o 
  -2   2   9      207.33      216.07      6.80 o 
  -1   2   9        8.97       -1.22      2.06 o 
   0   2   9      453.49      421.16     10.57 o 
   1   2   9     1656.49     1701.04     16.58 o 
   2   2   9      159.82      173.52      6.46 o 
   3   2   9        0.98        2.06      1.93 o 
   4   2   9       87.04       79.02      6.00 o 
   5   2   9       10.91        7.55      3.99 o 
   6   2   9       16.56       14.64      6.00 o 
  -6   3   9        1.00        5.50      4.03 o 
  -5   3   9       22.83       25.97      5.16 o 
  -4   3   9        2.37        2.77      3.82 o 
  -3   3   9      144.95      162.94      7.39 o 
  -2   3   9      186.29      196.18      7.55 o 
  -1   3   9       40.83       28.83      3.19 o 
   0   3   9       88.90       86.88      3.35 o 
   1   3   9      546.70      551.18     10.87 o 
   2   3   9       11.29       10.15      2.35 o 
   3   3   9      260.78      247.83      9.23 o 
   4   3   9       24.59       22.83      4.53 o 
   5   3   9       12.30       14.18      4.41 o 
  -5   4   9       10.07       14.64      4.45 o 
  -4   4   9      357.58      330.83     12.63 o 
  -3   4   9      105.24      109.61      6.88 o 
  -2   4   9      356.75      351.81     10.41 o 
  -1   4   9       35.81       33.86      3.69 o 
   0   4   9       13.96       14.51      1.84 o 
   1   4   9      318.40      321.14      9.40 o 
   2   4   9        4.33        7.18      2.48 o 
   3   4   9      435.29      438.64     12.88 o 
   4   4   9        4.51        5.87      3.86 o 
   5   4   9        3.20        4.95      3.78 o 
  -5   5   9        4.04        4.03      4.70 o 
  -4   5   9        7.37        7.60      4.07 o 
  -3   5   9       51.53       58.08      5.62 o 
  -2   5   9        0.57       -2.01      2.81 o 
  -1   5   9      241.64      235.91      8.98 o 
   0   5   9      180.88      170.16     16.93 o 
   1   5   9        2.30        2.39      2.73 o 
   2   5   9      144.43      156.39      8.10 o 
   3   5   9       54.13       55.52      5.50 o 
   4   5   9      205.32      216.70     11.25 o 
   5   5   9        0.37        0.46      3.86 o 
  -4   6   9        1.57        2.56      3.15 o 
  -3   6   9        0.10       -0.38      3.52 o 
  -2   6   9      105.51      103.35      7.68 o 
  -1   6   9       72.60       67.06      5.71 o 
   0   6   9        3.18        5.54      2.25 o 
   1   6   9        9.07        7.93      3.65 o 
   2   6   9       60.98       70.83      6.50 o 
   3   6   9        1.38        3.40      3.90 o 
   4   6   9       23.74       25.97      6.00 o 
  -3   7   9        1.37        6.50      3.90 o 
  -2   7   9       67.32       69.62      7.13 o 
  -1   7   9       15.98       -1.51      3.44 o 
   0   7   9        7.56       13.24      2.64 o 
   1   7   9        0.35        9.74      3.48 o 
   2   7   9       59.56       66.13      7.01 o 
   3   7   9       28.70       34.91      5.87 o 
  -2   8   9       10.89       13.34      5.16 o 
  -1   8   9        3.25       10.95      4.20 o 
   0   8   9       15.42       23.75      3.39 o 
   1   8   9       30.82       39.19      5.79 o 
   2   8   9        0.24        1.38      4.32 o 
  -6   0  10      123.28      128.36      9.23 o 
  -5   0  10       40.86       51.74      5.58 o 
  -4   0  10        7.10        1.64      2.98 o 
  -3   0  10     1064.89     1080.08     16.07 o 
  -2   0  10      228.76      184.55      5.83 o 
   0   0  10      559.28      499.35      5.80 o 
   1   0  10      898.51      880.50     11.37 o 
   2   0  10     5036.70     5318.01     31.01 o 
   3   0  10       51.22       31.22      3.52 o 
   4   0  10      644.89      636.87     14.69 o 
   5   0  10      377.88      383.45     13.13 o 
   6   0  10      212.75      214.60     10.99 o 
  -6   1  10        7.61        3.86      4.87 o 
  -5   1  10       27.82       25.35      5.04 o 
  -4   1  10        3.51       -1.93      2.94 o 
  -3   1  10       12.96       14.64      3.27 o 
  -2   1  10      100.37      101.42      4.95 o 
  -1   1  10     1402.89     1434.79     14.90 o 
   0   1  10      164.72      166.40      3.50 o 
   1   1  10      224.50      257.73      6.50 o 
   2   1  10      425.21      462.97      9.86 o 
   3   1  10       53.19       57.70      4.70 o 
   4   1  10        0.74        1.72      3.11 o 
   5   1  10       72.51       58.50      6.63 o 
   6   1  10       19.34       17.96      5.58 o 
  -6   2  10       51.61       53.59      7.22 o 
  -5   2  10        0.52       -3.61      4.07 o 
  -4   2  10      156.61      161.68      7.97 o 
  -3   2  10       86.94       94.33      5.71 o 
  -2   2  10       19.45       15.90      2.60 o 
  -1   2  10     2648.13     2868.40     22.24 o 
   0   2  10      132.51      145.89      3.78 o 
   1   2  10     1462.49     1423.67     15.74 o 
   2   2  10      209.51      223.91      7.22 o 
   3   2  10       52.42       50.69      3.94 o 
   4   2  10      157.23      151.99      7.64 o 
   5   2  10       16.41       12.17      4.57 o 
   6   2  10       37.19       41.54      6.59 o 
  -6   3  10        9.19       -4.20      5.62 o 
  -5   3  10       12.32       11.88      4.62 o 
  -4   3  10        1.25        1.55      3.44 o 
  -3   3  10      332.16      306.75     10.15 o 
  -2   3  10      124.12      138.56      6.29 o 
  -1   3  10      786.75      798.72     13.22 o 
   0   3  10      448.02      459.16      7.17 o 
   1   3  10       12.19        9.40      2.56 o 
   2   3  10        0.04        1.09      2.27 o 
   3   3  10        0.50       -0.55      3.44 o 
   4   3  10        1.93       -2.27      3.15 o 
   5   3  10      207.50      205.74     10.87 o 
  -5   4  10        1.53        3.32      3.57 o 
  -4   4  10       34.67       34.66      5.41 o 
  -3   4  10      162.24      147.83      8.01 o 
  -2   4  10       10.35        8.81      3.36 o 
  -1   4  10      183.26      173.94      7.09 o 
   0   4  10      134.09      126.82      4.97 o 
   1   4  10      413.91      367.84     10.36 o 
   2   4  10       23.45       18.88      4.11 o 
   3   4  10        0.08       -3.61      3.61 o 
   4   4  10       69.08       76.12      6.17 o 
   5   4  10       13.31       18.13      4.87 o 
  -5   5  10        0.08        4.99      4.11 o 
  -4   5  10        8.46        4.24      4.53 o 
  -3   5  10        9.89        8.35      4.57 o 
  -2   5  10      132.24      140.03      7.22 o 
  -1   5  10       28.84       20.06      3.94 o 
   0   5  10        5.83       10.09      1.97 o 
   1   5  10      168.75      166.42      7.60 o 
   2   5  10       54.97       42.00      5.54 o 
   3   5  10        0.03        0.34      3.61 o 
   4   5  10       85.93       75.32      7.81 o 
   5   5  10       35.96       28.07      6.38 o 
  -4   6  10       33.00       30.88      5.83 o 
  -3   6  10       32.72       44.40      5.16 o 
  -2   6  10        0.40        2.77      2.85 o 
  -1   6  10      302.53      314.80     11.75 o 
   0   6  10       14.38       19.25      3.02 o 
   2   6  10       69.41       74.15      6.46 o 
   3   6  10       58.23       79.77      7.26 o 
   4   6  10      158.81      195.59     10.62 o 
  -3   7  10        3.79        8.35      3.90 o 
  -2   7  10        0.20        1.22      4.45 o 
  -1   7  10        1.43       -3.06      4.03 o 
   0   7  10       12.69       12.78      2.96 o 
   1   7  10       15.52       17.20      3.90 o 
   2   7  10        1.38       -0.42      4.07 o 
   3   7  10        0.26        2.22      3.90 o 
  -1   8  10        9.23        6.25      4.78 o 
   0   8  10        0.89        1.56      2.80 o 
   1   8  10        0.38       -4.24      4.24 o 
  -6   1  11       65.19       56.40      7.30 o 
  -5   1  11       88.23      101.51      7.47 o 
  -4   1  11       33.13       35.96      4.99 o 
  -3   1  11      306.62      297.60      9.23 o 
  -2   1  11      564.96      571.20     10.91 o 
  -1   1  11      389.31      375.73      8.27 o 
   0   1  11      583.22      599.47     13.51 o 
   1   1  11      138.70      118.96      4.87 o 
   2   1  11      917.22      991.49     14.23 o 
   3   1  11      326.12      320.59      9.61 o 
   4   1  11       15.25       11.37      3.48 o 
   5   1  11       54.86       52.29      6.21 o 
   6   1  11       17.75       13.39      4.99 o 
  -6   2  11       26.16       26.56      6.50 o 
  -5   2  11       11.04       18.42      4.15 o 
  -4   2  11       75.51       61.10      5.87 o 
  -3   2  11       30.23       39.11      3.90 o 
  -2   2  11       10.59        9.78      2.73 o 
  -1   2  11       80.42       75.11      4.36 o 
   0   2  11     1291.94     1196.23     10.25 o 
   1   2  11        8.27        5.54      2.31 o 
   2   2  11      324.46      317.74      8.73 o 
   3   2  11      236.00      254.25      9.02 o 
   4   2  11      102.45      108.39      7.34 o 
   5   2  11       69.36       57.61      6.76 o 
   6   2  11        8.82       13.81      4.78 o 
  -5   3  11        5.17        0.00      4.36 o 
  -4   3  11       36.72       32.90      5.37 o 
  -3   3  11        4.46        6.97      3.36 o 
  -2   3  11       20.52       20.98      3.44 o 
  -1   3  11       47.54       50.86      3.86 o 
   0   3  11       17.82       19.07      2.11 o 
   1   3  11      417.33      418.33     10.49 o 
   2   3  11      391.83      346.36     10.15 o 
   3   3  11       86.58       86.15      6.34 o 
   4   3  11       12.82       12.17      4.28 o 
   5   3  11        3.11        7.97      5.20 o 
  -5   4  11        0.00        3.36      3.90 o 
  -4   4  11       13.07       14.52      4.41 o 
  -3   4  11      595.51      629.27     15.32 o 
  -2   4  11       26.40       23.46      3.90 o 
  -1   4  11        5.67        6.59      2.85 o 
   0   4  11        2.00        2.83      1.59 o 
   1   4  11      225.76      194.12      7.72 o 
   2   4  11     1094.35     1104.75     18.17 o 
   3   4  11       34.38       40.33      5.29 o 
   4   4  11        3.94        9.02      3.65 o 
   5   4  11       58.47       61.85      6.84 o 
  -5   5  11        3.39       -5.46      5.46 o 
  -4   5  11       60.27       57.15      6.71 o 
  -3   5  11      122.62      130.08      8.01 o 
  -2   5  11        0.15        5.46      3.65 o 
  -1   5  11       71.35       64.87      5.87 o 
   0   5  11      308.88      302.09     10.34 o 
   1   5  11       77.16       79.39      6.17 o 
   2   5  11      290.47      290.59     11.04 o 
   3   5  11       51.32       54.76      5.71 o 
   4   5  11      124.01      131.80      9.11 o 
  -4   6  11        6.56        8.39      5.20 o 
  -3   6  11        3.22        2.73      3.94 o 
  -2   6  11        4.29        3.90      3.86 o 
  -1   6  11        0.49       -2.64      4.11 o 
   0   6  11       98.78       92.82      4.63 o 
   1   6  11       94.70       83.72      6.80 o 
   2   6  11        1.44        2.48      3.40 o 
   3   6  11        0.16        1.97      3.32 o 
   4   6  11        0.07        5.37      4.66 o 
  -3   7  11        7.99       14.77      4.45 o 
  -2   7  11       49.42       59.50      6.67 o 
  -1   7  11       21.08       21.36      4.95 o 
   0   7  11       14.99       15.91      2.94 o 
   1   7  11        0.15        0.00      3.32 o 
   2   7  11       32.12       28.95      5.12 o 
   3   7  11       50.13       51.07      6.17 o 
  -1   8  11        0.24        4.07      3.94 o 
   0   8  11        1.28        0.60      3.80 o 
   1   8  11        0.61       -0.46      4.57 o 
  -6   0  12        3.38       14.98      4.91 o 
  -5   0  12      124.26      115.90      7.89 o 
  -4   0  12        0.02        3.48      2.73 o 
  -3   0  12        0.07        0.92      2.48 o 
  -2   0  12       38.96       40.03      3.61 o 
  -1   0  12      343.05      334.48      7.85 o 
   0   0  12       72.97       73.83      4.91 o 
   1   0  12       51.45       45.57      3.11 o 
   2   0  12      284.20      315.27      8.48 o 
   3   0  12      333.70      369.94     10.11 o 
   4   0  12      365.17      327.35     10.78 o 
   5   0  12       39.58       36.38      4.87 o 
   6   0  12        0.98        3.61      4.45 o 
  -6   1  12        8.78       22.70      4.03 o 
  -5   1  12        0.00       -4.11      4.11 o 
  -4   1  12      285.87      293.74     10.49 o 
  -3   1  12      111.22      112.59      6.08 o 
  -2   1  12       25.26       20.14      2.73 o 
  -1   1  12      948.45      964.22     13.22 o 
   0   1  12      163.55      142.55      7.05 o 
   1   1  12       91.65       91.48      4.41 o 
   2   1  12        6.49        1.01      1.68 o 
   3   1  12       46.18       52.08      4.36 o 
   4   1  12      369.69      389.67     11.75 o 
   5   1  12        4.55        1.85      4.53 o 
   6   1  12        2.52       10.49      4.28 o 
  -6   2  12        3.12        4.57      4.45 o 
  -5   2  12       39.85       48.26      5.79 o 
  -4   2  12        1.32        4.03      3.48 o 
  -3   2  12      159.30      167.64      7.68 o 
  -2   2  12       89.29      107.00      5.58 o 
  -1   2  12       75.04       80.86      4.62 o 
   0   2  12      204.20      229.50      5.36 o 
   1   2  12      362.65      373.26      8.98 o 
   2   2  12       19.55       18.42      2.98 o 
   3   2  12        4.71        4.91      3.32 o 
   4   2  12       65.57       72.89      5.83 o 
   5   2  12        2.05        8.85      4.11 o 
  -5   3  12       44.15       41.50      5.96 o 
  -4   3  12       74.21       72.89      6.34 o 
  -3   3  12      240.31      257.23      9.44 o 
  -2   3  12      528.04      560.66     12.46 o 
  -1   3  12       67.56       86.11      4.87 o 
   0   3  12      258.15      246.09      5.70 o 
   1   3  12      109.95       94.00      5.41 o 
   2   3  12      590.13      581.98     13.09 o 
   3   3  12     1125.69     1166.27     19.13 o 
   4   3  12       13.69       23.00      3.82 o 
   5   3  12      152.53      158.66      9.82 o 
  -5   4  12       10.86        8.18      4.74 o 
  -4   4  12        1.63        5.46      3.48 o 
  -3   4  12      589.04      575.01     15.32 o 
  -2   4  12        3.51        5.92      3.99 o 
  -1   4  12       14.73       11.04      2.85 o 
   0   4  12      130.23      133.95      4.52 o 
   1   4  12        0.54        3.23      2.98 o 
   2   4  12       88.96       94.46      6.38 o 
   3   4  12      274.57      290.63     11.25 o 
   4   4  12        4.92        0.38      3.94 o 
   5   4  12        0.12       -1.76      5.08 o 
  -4   5  12        2.12        3.61      3.90 o 
  -3   5  12       67.00       66.55      6.59 o 
  -2   5  12      466.06      471.16     13.81 o 
  -1   5  12        1.15        2.60      2.60 o 
   0   5  12        6.56        6.00      2.27 o 
   1   5  12       13.76       12.21      3.40 o 
   2   5  12      392.37      410.86     13.34 o 
   3   5  12       14.58       16.70      4.53 o 
   4   5  12        4.29        1.64      4.99 o 
  -4   6  12        0.56       -5.12      5.12 o 
  -3   6  12        1.66       -3.19      4.32 o 
  -2   6  12        3.10       -2.18      3.86 o 
  -1   6  12        0.35        6.80      3.36 o 
   0   6  12       12.34        7.90      2.75 o 
   1   6  12        1.37        5.46      3.11 o 
   2   6  12       78.29       72.72      6.84 o 
   3   6  12       29.89       26.69      4.87 o 
   4   6  12        1.47       -1.38      4.28 o 
  -3   7  12        2.80        8.64      3.73 o 
  -2   7  12        6.04       11.33      5.58 o 
  -1   7  12        6.39       10.32      3.69 o 
   0   7  12       38.53       44.08      3.99 o 
   1   7  12        0.06       -0.38      4.11 o 
   2   7  12        2.48        4.66      3.99 o 
   3   7  12        2.24        2.31      5.04 o 
  -1   8  12       11.35        9.69      5.50 o 
   0   8  12        0.26       -1.31      6.82 o 
   1   8  12        8.39        9.27      4.15 o 
  -6   1  13        2.81        1.38      4.07 o 
  -5   1  13        3.85        1.47      4.15 o 
  -4   1  13        1.86       -3.73      3.73 o 
  -3   1  13        0.47        2.98      2.85 o 
  -2   1  13      124.67      130.67      6.00 o 
  -1   1  13       37.57       39.95      3.94 o 
   0   1  13       30.60       25.35      2.08 o 
   1   1  13      102.34       89.17      4.95 o 
   3   1  13       74.74       75.24      5.20 o 
   4   1  13        0.49       -3.44      3.44 o 
   5   1  13       26.91       25.22      5.54 o 
   6   1  13       61.31       66.97      7.22 o 
  -5   2  13       56.25       -2.31      3.90 o 
  -4   2  13      171.30      164.37      8.64 o 
  -3   2  13       60.09       59.63      5.29 o 
  -2   2  13      128.54      119.55      5.92 o 
  -1   2  13      144.96      136.59      5.66 o 
   0   2  13     2668.24     2732.15     51.24 o 
   1   2  13      143.13      122.53      6.42 o 
   2   2  13       51.33       43.26      4.11 o 
   3   2  13      243.98      221.27      8.85 o 
   4   2  13      235.56      242.67     10.49 o 
   5   2  13      192.48      186.31      9.99 o 
  -5   3  13        2.23        4.49      3.73 o 
  -4   3  13       44.96       39.53      5.75 o 
  -3   3  13        3.32        2.01      3.52 o 
  -2   3  13       33.64       39.15      4.53 o 
  -1   3  13       84.78       81.41      5.33 o 
   0   3  13      175.22      158.39      4.72 o 
   1   3  13        9.18        8.94      2.73 o 
   2   3  13       15.87       13.05      3.90 o 
   3   3  13        0.97        2.64      4.41 o 
   4   3  13        0.55        1.76      3.19 o 
   5   3  13       20.00       20.06      5.33 o 
  -5   4  13       34.62       36.42      5.96 o 
  -4   4  13       80.48       92.65      7.09 o 
  -3   4  13      110.03      108.77      8.39 o 
  -2   4  13     1094.38     1119.90     18.93 o 
  -1   4  13      167.43      148.88      7.51 o 
   0   4  13       45.99       41.46      4.26 o 
   1   4  13      391.01      331.63     11.08 o 
   2   4  13       15.68       12.21      4.74 o 
   3   4  13      730.60      748.03     17.79 o 
   4   4  13        8.80        8.35      4.62 o 
   5   4  13       37.40       47.08      5.96 o 
  -4   5  13       36.95       29.25      6.29 o 
  -3   5  13       83.76       70.83      6.97 o 
  -2   5  13       10.03        9.02      3.90 o 
  -1   5  13        5.32        3.90      3.61 o 
   0   5  13       32.26       31.76      3.09 o 
   1   5  13        1.79        3.90      2.56 o 
   2   5  13        1.51       -0.34      4.20 o 
   3   5  13       10.56       10.24      4.53 o 
   4   5  13       20.68       30.63      5.54 o 
  -4   6  13        7.30        5.50      5.04 o 
  -3   6  13        8.89        2.85      4.91 o 
  -2   6  13       14.76        2.22      4.83 o 
  -1   6  13        6.77        3.15      3.94 o 
   0   6  13       40.28       30.26      3.55 o 
   1   6  13        0.12        4.57      2.90 o 
   2   6  13        9.11       12.00      4.78 o 
   3   6  13        9.30       14.48      4.28 o 
  -3   7  13        5.14        7.89      4.78 o 
  -2   7  13        2.25       -2.98      4.03 o 
  -1   7  13       17.08       15.44      4.70 o 
   0   7  13        8.08       14.81      2.82 o 
   1   7  13       29.54       -5.08      5.08 o 
   2   7  13        0.98        0.00      3.65 o 
   0   8  13       16.09       15.10      3.97 o 
  -6   0  14        4.99        2.77      4.91 o 
  -5   0  14       41.22       49.89      6.08 o 
  -4   0  14      180.51      178.72      8.69 o 
  -3   0  14       46.03       44.73      4.28 o 
  -2   0  14     1659.07     1863.18     20.81 o 
  -1   0  14      306.08      281.02      8.10 o 
   0   0  14        0.07        2.93      1.26 o 
   1   0  14      260.69      243.84      7.39 o 
   2   0  14      386.50      379.09      9.90 o 
   3   0  14      237.73      224.54      8.39 o 
   4   0  14       33.68       50.56      5.20 o 
   5   0  14       22.70       37.26      5.12 o 
  -6   1  14        4.38       -2.77      5.33 o 
  -5   1  14       14.69       21.82      4.91 o 
  -4   1  14       50.81       56.27      5.75 o 
  -3   1  14      206.29      212.75      8.73 o 
  -2   1  14       90.98       91.27      5.29 o 
  -1   1  14      138.90      141.96      6.04 o 
   0   1  14      262.88      246.50      5.18 o 
   1   1  14      692.96      737.66     12.67 o 
   2   1  14        4.31        4.87      3.06 o 
   3   1  14       79.48       64.83      5.46 o 
   4   1  14        8.28        6.46      3.57 o 
   5   1  14       82.57       75.41      6.67 o 
  -5   2  14       39.99       -2.39      3.99 o 
  -4   2  14       27.14       32.19      5.25 o 
  -3   2  14       85.56       93.32      6.21 o 
  -2   2  14      344.55      355.13     10.32 o 
  -1   2  14      288.34      297.64      8.64 o 
   0   2  14       16.41       18.54      2.86 o 
   1   2  14     1753.78     1789.33     20.18 o 
   2   2  14       24.31       18.30      2.94 o 
   3   2  14       77.94       71.17      5.87 o 
   4   2  14      310.73      309.64     12.21 o 
   5   2  14       10.91        2.85      5.37 o 
  -5   3  14       39.19       45.99      6.34 o 
  -4   3  14       83.75       81.74      7.18 o 
  -3   3  14       53.85       57.36      5.41 o 
  -2   3  14       39.94       29.08      4.41 o 
  -1   3  14       89.38       72.72      5.12 o 
   0   3  14      281.64      280.08      6.41 o 
   1   3  14       75.22       84.09      5.46 o 
   2   3  14      303.01      292.77     10.07 o 
   3   3  14        8.21        3.36      4.45 o 
   4   3  14       29.04       28.03      4.83 o 
   5   3  14        0.23        2.56      4.45 o 
  -5   4  14        0.15        0.46      4.41 o 
  -4   4  14        7.97       10.70      4.24 o 
  -3   4  14        5.25       -1.30      4.28 o 
  -2   4  14       31.40       36.05      5.37 o 
  -1   4  14      142.79      136.13      6.84 o 
   0   4  14        5.64        8.73      1.75 o 
   1   4  14       26.00       29.42      4.24 o 
   2   4  14       67.08       73.81      6.21 o 
   3   4  14      273.60      312.58     12.13 o 
   4   4  14       57.02       72.60      6.84 o 
   5   4  14        0.00        5.50      4.03 o 
  -4   5  14        1.93       -0.84      4.45 o 
  -3   5  14       45.62       51.40      6.00 o 
  -2   5  14       11.33       12.30      4.15 o 
  -1   5  14       10.77       12.09      3.90 o 
   0   5  14        8.76       11.53      5.31 o 
   1   5  14       19.32       14.98      4.20 o 
   2   5  14       95.93       88.50      7.68 o 
   3   5  14        1.55       -3.02      3.40 o 
   4   5  14        0.00       -0.42      3.90 o 
  -3   6  14       49.86       49.35      6.63 o 
  -2   6  14        7.96       12.21      4.70 o 
  -1   6  14       91.02       85.52      7.39 o 
   0   6  14        0.90       -0.42      2.21 o 
   1   6  14      152.88      157.65      9.27 o 
   2   6  14        0.03        3.11      3.44 o 
   3   6  14        0.18       -0.84      3.86 o 
  -2   7  14        9.99       12.25      4.99 o 
  -1   7  14        2.12        0.84      3.99 o 
   0   7  14       39.08       45.44      4.08 o 
   1   7  14        2.45       -3.69      3.69 o 
   2   7  14        1.44       -0.88      4.03 o 
  -5   1  15        0.64       -0.80      3.94 o 
  -4   1  15       84.83       98.32      6.84 o 
  -3   1  15      123.55      111.91      6.97 o 
  -2   1  15      332.38      330.04      9.78 o 
  -1   1  15      728.00      788.14     13.72 o 
   0   1  15       10.34        7.37      1.68 o 
   1   1  15      501.08      437.33     10.95 o 
   2   1  15      570.23      596.16     13.01 o 
   3   1  15      320.96      333.27     10.78 o 
   4   1  15      129.22      124.75      8.10 o 
   5   1  15       48.69       49.31      6.13 o 
  -5   2  15        1.56       -4.32      4.32 o 
  -4   2  15        0.01       -0.34      3.11 o 
  -3   2  15       48.29       57.61      4.91 o 
  -2   2  15       93.99      111.75      6.08 o 
  -1   2  15        8.53        7.05      2.85 o 
   0   2  15       89.34       93.98     11.39 o 
   1   2  15        6.38        4.03      4.11 o 
   2   2  15       11.64       -0.76      2.06 o 
   3   2  15       40.71       39.74      4.57 o 
   4   2  15        6.41       12.55      3.99 o 
   5   2  15       24.34       27.99      5.25 o 
  -5   3  15        6.94       12.00      4.15 o 
  -4   3  15       15.24       26.39      4.28 o 
  -3   3  15      258.57      275.53     10.70 o 
  -2   3  15        2.11        3.78      2.69 o 
  -1   3  15      204.01      205.45      8.22 o 
   0   3  15       16.20       14.77      2.37 o 
   1   3  15       35.14       35.71      3.86 o 
   2   3  15       97.65       91.31      7.05 o 
   3   3  15      300.52      287.99     11.50 o 
   4   3  15        0.61        1.13      3.57 o 
   5   3  15       16.98       16.24      5.50 o 
  -5   4  15        1.62       -1.85      4.70 o 
  -4   4  15        1.33        5.50      3.78 o 
  -3   4  15        2.02        1.01      3.48 o 
  -2   4  15      116.74      108.22      7.01 o 
  -1   4  15        0.01       -3.32      3.32 o 
   0   4  15        8.77        8.48      2.23 o 
   1   4  15        6.50        9.02      3.36 o 
   2   4  15       29.46       23.96      5.25 o 
   3   4  15      153.91      137.85      8.94 o 
   4   4  15       55.91       62.65      6.59 o 
  -4   5  15       30.76       31.98      5.41 o 
  -3   5  15       47.81       57.87      6.63 o 
  -2   5  15       41.89       51.15      5.75 o 
  -1   5  15      100.98       96.26      6.97 o 
   0   5  15       72.30       72.52      4.43 o 
   1   5  15      169.11      168.52      9.02 o 
   2   5  15       21.00       25.77      4.87 o 
   3   5  15       14.66       17.83      4.11 o 
   4   5  15       91.11      108.94      8.52 o 
  -3   6  15        2.57        1.72      4.87 o 
  -2   6  15       34.05       32.94      5.41 o 
  -1   6  15       18.49       19.64      4.87 o 
   0   6  15       48.21       40.72      3.99 o 
   1   6  15       37.45       36.93      5.50 o 
   2   6  15       75.79       74.19      6.97 o 
   3   6  15        0.09        2.60      3.86 o 
  -2   7  15       16.76       17.50      6.08 o 
  -1   7  15        3.14       -1.72      4.11 o 
   0   7  15       10.56       20.73      3.19 o 
   1   7  15       27.43        8.18      4.49 o 
   2   7  15       47.13       49.89      6.88 o 
  -5   0  16      223.57      206.50     11.12 o 
  -4   0  16       62.04       78.22      6.38 o 
  -3   0  16      199.75      196.39      8.64 o 
  -2   0  16      269.61      274.44      9.06 o 
  -1   0  16     1276.54     1320.31     17.62 o 
   0   0  16      321.88      325.01      6.48 o 
   1   0  16       80.90       97.40      5.33 o 
   2   0  16      148.80      146.79      6.71 o 
   3   0  16      327.98      352.28     10.99 o 
   4   0  16       72.03       81.07      6.92 o 
   5   0  16        1.03       -4.20      4.20 o 
  -5   1  16        2.98        9.32      4.28 o 
  -4   1  16        5.29        8.77      3.90 o 
  -3   1  16      118.40      127.82      6.97 o 
  -2   1  16       21.57       19.22      3.94 o 
  -1   1  16       13.50       10.28      3.99 o 
   0   1  16       54.26       66.98      3.59 o 
   1   1  16      484.25      477.83     11.71 o 
   2   1  16        3.49        1.26      3.15 o 
   3   1  16       25.20       18.34      4.07 o 
   4   1  16       60.87       61.39      5.96 o 
   5   1  16        1.11       -3.73      4.36 o 
  -5   2  16        1.94        8.35      4.03 o 
  -4   2  16        6.98       -2.10      3.65 o 
  -3   2  16        0.27       -3.15      3.15 o 
  -2   2  16      255.52      254.97      9.48 o 
  -1   2  16       15.22       13.09      2.94 o 
   0   2  16       37.29       38.83      2.88 o 
   1   2  16      297.59      304.69      9.61 o 
   2   2  16      545.71      524.83     13.39 o 
   3   2  16        8.39       11.29      3.61 o 
   4   2  16        9.32        9.02      3.94 o 
   5   2  16       46.41       47.67      7.39 o 
  -5   3  16       13.91       23.33      4.15 o 
  -4   3  16       14.95       13.05      4.57 o 
  -3   3  16      309.51      327.98     12.04 o 
  -2   3  16       13.34       14.64      3.69 o 
  -1   3  16        6.93        1.05      3.15 o 
   0   3  16      113.24      111.33      6.08 o 
   1   3  16       24.47       21.95      3.19 o 
   2   3  16     1200.02     1275.96     20.48 o 
   3   3  16        0.18        0.34      3.69 o 
   4   3  16       15.30       15.69      4.28 o 
   5   3  16      107.74      109.69      9.36 o 
  -4   4  16        5.94       12.55      3.86 o 
  -3   4  16        5.00        3.52      3.61 o 
  -2   4  16        0.44        1.55      3.61 o 
  -1   4  16      109.38      109.40      7.13 o 
   0   4  16      140.79      147.65      5.20 o 
   1   4  16       18.66       19.72      3.69 o 
   2   4  16      218.39      243.76     10.45 o 
   3   4  16        1.92        5.04      5.25 o 
   4   4  16      159.50      184.51      9.99 o 
  -4   5  16       12.48       13.30      4.87 o 
  -3   5  16       47.19       48.26      6.46 o 
  -2   5  16        1.03        4.99      3.32 o 
  -1   5  16       37.18       24.63      4.78 o 
   0   5  16      127.10      113.83      6.15 o 
   1   5  16        6.00        5.04      3.90 o 
   2   5  16       10.66        6.84      4.41 o 
   3   5  16        1.36        0.38      3.82 o 
   4   5  16        0.00        6.80      4.07 o 
  -3   6  16       56.10       67.35      7.68 o 
  -2   6  16       40.55       37.98      6.17 o 
  -1   6  16       28.66       53.50      5.50 o 
   0   6  16        9.78        7.42      3.92 o 
   1   6  16       51.66       58.08      6.67 o 
   2   6  16        7.92        2.85      4.62 o 
   3   6  16        2.42        1.34      4.03 o 
  -2   7  16        3.09        0.92      4.41 o 
  -1   7  16        3.11        4.83      4.15 o 
   0   7  16        0.16       -0.80      2.64 o 
   1   7  16       14.86       -4.24      4.24 o 
   2   7  16        0.92       -0.92      4.36 o 
  -5   1  17        3.15        2.52      4.20 o 
  -4   1  17       69.21       64.75      6.63 o 
  -3   1  17       19.63       21.95      4.45 o 
  -2   1  17        0.66       -1.55      2.69 o 
  -1   1  17      341.61      360.88     10.36 o 
   0   1  17       14.11       14.97      4.51 o 
   1   1  17      222.82      234.40      8.60 o 
   2   1  17        2.47       -2.77      2.77 o 
   3   1  17       19.06       15.82      3.69 o 
   4   1  17       37.57       34.91      5.37 o 
   5   1  17       22.43       21.44      5.79 o 
  -5   2  17        0.72        0.00      4.70 o 
  -4   2  17        6.39        1.47      4.03 o 
  -3   2  17       92.37       85.69      6.46 o 
  -2   2  17      451.29      471.79     12.76 o 
  -1   2  17       19.90       15.61      3.32 o 
   0   2  17       86.56       81.77      3.78 o 
   1   2  17       99.81       69.49      5.75 o 
   2   2  17      697.74      683.07     15.44 o 
   3   2  17       65.62        1.59      2.90 o 
   4   2  17       39.33       46.66      5.25 o 
   5   2  17      154.98      164.49     10.03 o 
  -5   3  17        0.72        4.53      4.53 o 
  -4   3  17       35.80       42.05      5.66 o 
  -3   3  17       38.38       43.98      5.41 o 
  -2   3  17        4.56        6.80      3.23 o 
  -1   3  17        5.26        5.46      2.94 o 
   0   3  17      133.41      131.95     12.95 o 
   1   3  17        5.65        5.50      2.90 o 
   2   3  17      144.97      137.93      9.02 o 
   3   3  17      118.03      124.13      8.52 o 
   4   3  17        6.16       12.67      4.24 o 
   5   3  17        0.35       -1.38      5.41 o 
  -4   4  17       26.44       29.16      4.95 o 
  -3   4  17       18.77       17.88      4.66 o 
  -2   4  17      133.69      153.21      8.27 o 
  -1   4  17       59.68       60.38      5.62 o 
   0   4  17       88.78       90.45      4.41 o 
   1   4  17      109.77       96.93      7.01 o 
   2   4  17        0.52       -0.67      3.44 o 
   3   4  17      568.07      559.61     16.99 o 
   4   4  17        1.06       10.24      4.66 o 
  -4   5  17        1.12        2.27      3.99 o 
  -3   5  17      110.57       94.67      9.06 o 
  -2   5  17       10.12       15.82      3.52 o 
  -1   5  17      172.14      161.47      8.90 o 
   0   5  17        5.04        3.10      2.59 o 
   1   5  17        2.51       -2.10      3.32 o 
   3   5  17       18.48       11.54      4.70 o 
   4   5  17        5.99        4.20      4.91 o 
  -3   6  17        2.30       -3.61      5.04 o 
  -2   6  17        1.77        9.99      3.94 o 
  -1   6  17        5.36        4.74      3.86 o 
   0   6  17        1.56        1.58      2.45 o 
   1   6  17       17.87       15.48      5.46 o 
   2   6  17        0.03       -1.26      3.48 o 
   3   6  17       18.49       18.38      6.04 o 
  -1   7  17        0.59        4.07      4.20 o 
   0   7  17        0.04       -2.44      3.00 o 
   1   7  17       27.88       -4.07      4.53 o 
  -5   0  18        4.94        1.72      4.11 o 
  -4   0  18       22.85       22.24      4.91 o 
  -3   0  18       52.46       56.82      5.66 o 
  -2   0  18       24.98       19.22      3.90 o 
  -1   0  18       35.05       32.06      4.62 o 
   0   0  18      390.90      349.87      7.58 o 
   1   0  18       84.25       67.39      6.00 o 
   2   0  18        9.45        5.16      2.77 o 
   3   0  18      390.57      387.94     12.00 o 
   4   0  18       17.40       13.64      4.36 o 
   5   0  18      116.29      121.73      9.19 o 
  -5   1  18       11.99        3.44      5.50 o 
  -4   1  18        1.07       -1.80      4.20 o 
  -3   1  18      139.64      121.61      8.35 o 
  -2   1  18       47.12       33.65      4.49 o 
  -1   1  18      170.48      189.46      8.06 o 
   0   1  18       18.41       12.84      2.21 o 
   1   1  18       17.02        9.53      4.74 o 
   2   1  18      210.91      215.35      8.77 o 
   3   1  18        0.43       -1.59      3.15 o 
   4   1  18        5.39        2.60      3.78 o 
   5   1  18      103.21      108.39      9.99 o 
  -5   2  18        1.74        3.11      3.94 o 
  -4   2  18       95.63      102.05      7.85 o 
  -3   2  18        1.70        2.60      3.82 o 
  -2   2  18       13.01        0.00      4.99 o 
  -1   2  18       49.11       40.45      4.57 o 
   0   2  18        2.11        5.54      1.80 o 
   1   2  18      128.91      113.68      6.97 o 
   2   2  18      129.12      139.57      8.81 o 
   3   2  18       28.63       26.90      4.66 o 
   4   2  18      150.48      158.70      9.27 o 
   5   2  18        0.38        3.65      4.91 o 
  -5   3  18       35.36       52.03      6.88 o 
  -4   3  18       11.69        3.61      4.83 o 
  -3   3  18       14.74       16.28      4.57 o 
  -2   3  18      186.95      180.15      8.98 o 
  -1   3  18       92.64       89.63      6.21 o 
   0   3  18      685.89      674.65     23.94 o 
   1   3  18      170.71      169.82      8.27 o 
   2   3  18      266.37      249.47     10.78 o 
   3   3  18      134.03      152.20      9.02 o 
   4   3  18      145.77      152.20      9.53 o 
  -4   4  18        0.31        2.56      3.65 o 
  -3   4  18        2.23        5.66      3.86 o 
  -2   4  18        3.24        3.40      3.82 o 
  -1   4  18       21.21       17.54      3.73 o 
   0   4  18       12.13       18.44      2.63 o 
   1   4  18        0.03       -3.78      3.78 o 
   2   4  18        0.20        0.00      2.94 o 
   3   4  18       18.70       15.06      5.87 o 
   4   4  18        0.05        1.76      3.69 o 
  -3   5  18       58.29       62.61      7.60 o 
  -2   5  18        8.37       13.72      3.86 o 
  -1   5  18        7.17       14.73      4.11 o 
   0   5  18       46.92       51.69      4.57 o 
   1   5  18        3.88        2.52      3.36 o 
   2   5  18        1.11       -3.86      4.15 o 
   3   5  18       14.98        3.82      5.58 o 
  -3   6  18        3.74        2.81      4.57 o 
  -2   6  18        6.02        9.86      4.03 o 
  -1   6  18       11.91       14.27      4.57 o 
   0   6  18        2.87        2.76      2.89 o 
   1   6  18       33.63       30.80      6.00 o 
   2   6  18        0.06        0.00      4.11 o 
  -1   7  18        0.76       -2.31      4.99 o 
   0   7  18       33.85       45.21      4.61 o 
  -5   1  19        0.01       -1.76      4.11 o 
  -4   1  19      120.46      109.35      8.64 o 
  -3   1  19       54.37       60.72      5.79 o 
  -2   1  19        5.46       -0.59      3.27 o 
  -1   1  19       21.73        8.69      3.86 o 
   0   1  19       94.89       75.29      3.71 o 
   1   1  19      753.83      795.86     15.95 o 
   2   1  19        5.26        7.89      2.98 o 
   3   1  19       62.52       70.96      5.92 o 
   4   1  19       97.86      107.84      8.14 o 
   5   1  19       61.69       59.34      8.27 o 
  -5   2  19       42.13       51.11      6.76 o 
  -4   2  19        4.75        0.38      4.49 o 
  -3   2  19      216.97      223.28      9.86 o 
  -2   2  19       33.33       30.97      4.66 o 
  -1   2  19       40.79       44.19      4.66 o 
   0   2  19       53.16       51.67      3.44 o 
   1   2  19       16.57       15.44      3.78 o 
   2   2  19      531.83      543.46     14.52 o 
   3   2  19       12.24        9.36      4.36 o 
   4   2  19       12.58       10.45      5.04 o 
  -4   3  19        6.72        4.95      3.78 o 
  -3   3  19       19.79       24.17      4.99 o 
  -2   3  19       70.69       58.87      6.76 o 
  -1   3  19        5.30       -1.51      3.15 o 
   0   3  19       25.16       35.76      3.97 o 
   1   3  19        0.14        2.14      3.82 o 
   2   3  19       52.01       59.59      5.87 o 
   3   3  19       70.48       78.64      7.39 o 
   4   3  19       22.36       24.55      5.04 o 
  -4   4  19       35.23       34.12      6.50 o 
  -3   4  19       31.07       30.55      5.66 o 
  -2   4  19       27.00       44.02      5.20 o 
  -1   4  19       20.97       16.99      4.03 o 
   0   4  19      117.64      115.95      5.46 o 
   1   4  19      143.38      152.95      8.43 o 
   2   4  19        3.91        0.38      3.57 o 
   3   4  19        0.40        0.80      3.94 o 
   4   4  19        0.01        7.26      3.44 o 
  -3   5  19        8.75       10.78      4.99 o 
  -2   5  19        1.20        0.80      4.57 o 
  -1   5  19        7.46        9.32      3.57 o 
   0   5  19        0.98        2.24      2.57 o 
   1   5  19       92.50       89.59      7.76 o 
   2   5  19       47.64       42.89      6.84 o 
   3   5  19       16.82       27.23      4.74 o 
  -2   6  19        2.23        0.00      4.74 o 
  -1   6  19       21.72       24.88      4.70 o 
   0   6  19        0.01       -2.18      3.73 o 
   1   6  19        0.44        3.40      4.20 o 
   2   6  19        7.60       20.18      4.74 o 
  -5   0  20        4.86        8.60      3.36 o 
  -4   0  20       33.25       44.52      5.62 o 
  -3   0  20       86.88       80.74      6.88 o 
  -2   0  20      360.90      387.15     12.17 o 
  -1   0  20        0.07        3.57      2.27 o 
   0   0  20      589.92      539.88     34.05 o 
   1   0  20      288.08      276.41     10.70 o 
   2   0  20      322.85      326.72     11.29 o 
   3   0  20       95.82       97.31      7.30 o 
   4   0  20      177.09      190.47     10.24 o 
  -5   1  20       22.41       30.17      5.71 o 
  -4   1  20        3.73        1.97      4.57 o 
  -3   1  20       15.50       13.93      4.32 o 
  -2   1  20      380.45      427.68     12.97 o 
  -1   1  20       98.41      120.18      7.01 o 
   0   1  20        0.01       -2.00      2.00 o 
   1   1  20      261.61      250.98     11.62 o 
   2   1  20        4.27        5.83      2.94 o 
   3   1  20       65.61       79.81      7.05 o 
   4   1  20      113.69      124.96      8.64 o 
  -4   2  20       19.33       21.86      4.95 o 
  -3   2  20       66.05       68.19      6.84 o 
  -2   2  20      131.47      148.46      8.06 o 
  -1   2  20       12.48       12.92      3.32 o 
   0   2  20       24.96       22.82      2.69 o 
   1   2  20      116.02      105.91      7.05 o 
   2   2  20       30.44       25.77      5.41 o 
   3   2  20       59.75       70.58      6.13 o 
   4   2  20        1.66        4.99      4.20 o 
  -4   3  20        3.83        8.52      3.82 o 
  -3   3  20        0.81       -3.40      4.28 o 
  -2   3  20       65.51       63.66      5.96 o 
  -1   3  20        1.20        6.63      2.39 o 
   0   3  20        7.74        4.65      2.52 o 
   1   3  20      145.14      139.40      8.06 o 
   2   3  20        2.30       -3.94      3.94 o 
   3   3  20      108.55       98.02      8.06 o 
   4   3  20       66.99       72.34      7.26 o 
  -4   4  20        2.11        6.38      4.24 o 
  -3   4  20        4.97        1.22      4.28 o 
  -2   4  20       72.78       82.50      7.05 o 
  -1   4  20        0.03       -3.52      3.52 o 
   0   4  20       14.87       13.42      2.91 o 
   1   4  20       20.99       15.44      4.32 o 
   2   4  20       14.84        2.64      3.36 o 
   3   4  20       15.78        9.57      5.25 o 
  -3   5  20        0.15       -4.62      4.62 o 
  -2   5  20       11.89       24.17      3.99 o 
  -1   5  20       38.13       38.06      5.96 o 
   0   5  20       40.45       30.05      3.82 o 
   1   5  20        0.16       -0.80      3.27 o 
   2   5  20       17.08       18.30      5.12 o 
   3   5  20        6.79       17.25      4.78 o 
  -2   6  20       29.25       35.67      6.63 o 
  -1   6  20       40.30       44.94      6.67 o 
   0   6  20       11.31       13.15      3.44 o 
   1   6  20       40.90       50.52      6.67 o 
   2   6  20       23.95       31.98      5.83 o 
  -4   1  21       45.51       52.91      6.13 o 
  -3   1  21       31.28       32.35      4.95 o 
  -2   1  21       58.72       59.17      6.50 o 
  -1   1  21      155.44      173.47      8.90 o 
   0   1  21       14.49        9.68      2.52 o 
   1   1  21      588.75      616.14     15.57 o 
   2   1  21        0.67       -1.64      3.40 o 
   3   1  21       44.29       35.71      6.34 o 
   4   1  21       75.96       89.63      7.93 o 
  -4   2  21       22.76       14.69      6.00 o 
  -3   2  21       19.91       18.42      5.79 o 
  -2   2  21        0.43       -1.68      3.73 o 
  -1   2  21        3.13        5.25      3.48 o 
   0   2  21       51.49       53.98      5.60 o 
   1   2  21      116.29      120.85      7.76 o 
   2   2  21       23.36       -3.40      3.52 o 
   3   2  21        0.22       -1.89      3.94 o 
   4   2  21       27.01       32.40      5.54 o 
  -4   3  21        5.37        3.11      5.41 o 
  -3   3  21        0.12       -1.97      4.20 o 
  -2   3  21        3.10        4.24      3.90 o 
  -1   3  21        7.19        3.65      3.61 o 
   0   3  21        1.25       -2.55      2.55 o 
   1   3  21       37.01       41.33      5.41 o 
   2   3  21       28.40       27.07      4.70 o 
   3   3  21        6.99       10.83      4.20 o 
   4   3  21        6.51       13.18      4.83 o 
  -3   4  21        0.27        2.52      4.62 o 
  -2   4  21        0.32        0.76      2.90 o 
  -1   4  21       59.84       69.53      6.34 o 
   0   4  21       13.26       13.33      5.18 o 
   1   4  21       33.01       44.06      5.54 o 
   2   4  21        7.24       -1.17      3.40 o 
   3   4  21       62.13       75.41      6.84 o 
  -3   5  21       10.97        3.69      5.20 o 
  -2   5  21        8.97       23.79      4.20 o 
  -1   5  21       72.49       84.76      7.47 o 
   0   5  21        8.89       13.55      3.31 o 
   1   5  21       23.34       23.21      5.12 o 
   2   5  21       81.46      104.32      8.18 o 
  -1   6  21        2.82       10.83      4.28 o 
   0   6  21        8.87        5.77      3.05 o 
   1   6  21        0.00        7.72      3.82 o 
  -4   0  22       70.24       67.35      7.30 o 
  -3   0  22       79.57       80.78      7.22 o 
  -2   0  22        0.71       -1.97      3.78 o 
  -1   0  22        6.07        5.54      2.94 o 
   0   0  22        0.78       -4.33      4.33 o 
   1   0  22      682.90      720.79     17.08 o 
   2   0  22        6.76        8.43      3.78 o 
   3   0  22      127.79      137.47      8.90 o 
   4   0  22       46.94       40.49      6.97 o 
  -4   1  22        1.45       -4.36      4.36 o 
  -3   1  22        6.97       10.03      4.78 o 
  -2   1  22       29.06       27.78      4.70 o 
  -1   1  22       74.07       66.05      6.71 o 
   0   1  22       12.42       10.86      2.77 o 
   1   1  22      209.90      195.55     10.62 o 
   2   1  22      146.59      151.57      8.69 o 
   3   1  22        1.30       -3.94      3.94 o 
   4   1  22       75.34       64.41      7.68 o 
  -4   2  22        7.12        2.18      4.53 o 
  -3   2  22       12.17       10.41      4.95 o 
  -2   2  22       15.37       13.60      4.41 o 
  -1   2  22       23.54       18.63      4.62 o 
   0   2  22        8.87        8.20      4.97 o 
   1   2  22        0.87       -3.73      3.73 o 
   2   2  22       33.32       38.35      5.62 o 
   3   2  22        6.04       48.13      6.80 o 
   4   2  22        0.74        3.61      4.95 o 
  -4   3  22       40.80       42.09      6.46 o 
  -3   3  22       44.68       60.64      6.29 o 
  -2   3  22        2.76       -1.13      3.82 o 
  -1   3  22       46.07       48.55      5.37 o 
   0   3  22       86.71       84.24      8.43 o 
   1   3  22        7.01        4.24      4.07 o 
   2   3  22       17.58       16.99      4.57 o 
   3   3  22       59.23       82.50      6.92 o 
  -3   4  22        4.81        3.94      4.24 o 
  -2   4  22        8.50        8.43      3.61 o 
  -1   4  22       26.18       30.42      5.29 o 
   0   4  22        0.71        1.62      2.87 o 
   1   4  22       34.02       31.47      5.20 o 
   2   4  22       12.65       -2.43      3.32 o 
   3   4  22        3.97        1.80      4.74 o 
  -2   5  22        8.04        8.81      4.87 o 
  -1   5  22       36.34       34.83      6.50 o 
   0   5  22       41.22       43.72      4.32 o 
   1   5  22       15.93       24.13      4.83 o 
   2   5  22       31.21       29.54      6.46 o 
   0   6  22        9.83       18.59      3.52 o 
  -4   1  23        0.56        3.94      4.11 o 
  -3   1  23       21.84       27.99      5.29 o 
  -2   1  23       52.20       51.78      6.08 o 
  -1   1  23      153.14      146.16      8.81 o 
   0   1  23       52.24       43.21      8.60 o 
   1   1  23        4.35       -4.99      4.99 o 
   2   1  23       37.30       29.08      6.42 o 
   3   1  23       59.88       57.40      6.71 o 
   4   1  23       52.77       57.91      7.39 o 
  -4   2  23        0.22        5.41      3.99 o 
  -3   2  23      151.17      176.83      9.69 o 
  -2   2  23        3.95        5.50      3.65 o 
  -1   2  23      161.75      173.47      9.02 o 
   0   2  23      183.18      181.06      6.62 o 
   1   2  23        3.33        3.82      3.19 o 
   2   2  23      240.02      276.70     11.75 o 
   3   2  23        4.02       -2.90      4.49 o 
   4   2  23      144.06      168.98     10.74 o 
  -3   3  23        0.29       -4.24      5.04 o 
  -2   3  23       17.84        8.52      4.41 o 
  -1   3  23        1.12        0.00      3.48 o 
   0   3  23        2.79        6.53      2.61 o 
   1   3  23        7.60        7.39      4.28 o 
   2   3  23       13.91       14.60      5.04 o 
   3   3  23       17.11        2.18      3.82 o 
  -3   4  23       20.52       21.82      6.00 o 
  -2   4  23        6.11       10.03      4.24 o 
  -1   4  23        3.62        3.99      4.20 o 
   0   4  23      181.40      180.80     12.61 o 
   1   4  23       59.40       71.80      7.39 o 
   2   4  23        5.59        4.70      2.90 o 
   3   4  23       15.18       20.90      4.87 o 
  -2   5  23        1.73        7.30      4.83 o 
  -1   5  23        2.00        6.97      4.36 o 
   0   5  23        0.55       -0.85      2.95 o 
   1   5  23        2.20        0.88      3.48 o 
   2   5  23        2.80        1.85      4.78 o 
  -4   0  24       40.09       51.99      6.59 o 
  -3   0  24        0.06       -2.01      3.57 o 
  -2   0  24       49.65       47.17      5.54 o 
  -1   0  24       65.62       -4.03      4.03 o 
   0   0  24     1182.55     1344.28     45.36 o 
   1   0  24        5.53        2.10      5.20 o 
   2   0  24        7.48       16.41      3.19 o 
   3   0  24      140.48      163.99     10.15 o 
  -4   1  24        4.33        7.30      4.70 o 
  -3   1  24        5.80       15.86      4.28 o 
  -2   1  24        9.83       12.59      4.78 o 
  -1   1  24        5.39       -3.15      4.74 o 
   0   1  24      251.63      289.48     14.20 o 
   1   1  24        3.78       -2.81      4.70 o 
   2   1  24        9.39        5.66      4.20 o 
   3   1  24       76.98       56.23      8.85 o 
  -3   2  24        3.55        3.78      4.66 o 
  -2   2  24        1.06       -0.38      3.36 o 
  -1   2  24       16.35        9.78      5.29 o 
   0   2  24        0.01       -3.01      3.01 o 
   1   2  24       14.61       21.57      3.78 o 
   2   2  24       18.45       19.93      5.92 o 
   3   2  24       12.52       15.48      4.83 o 
  -3   3  24       17.20       15.44      5.16 o 
  -2   3  24        4.77        9.74      4.11 o 
  -1   3  24        0.59        0.00      3.40 o 
   0   3  24        9.56       12.25      3.99 o 
   1   3  24      110.31      122.28      8.52 o 
   2   3  24        0.85        0.42      4.07 o 
   3   3  24        0.02       -4.53      4.53 o 
  -2   4  24        0.10        3.06      3.86 o 
  -1   4  24        0.07       -2.90      3.48 o 
   0   4  24        0.08        2.25      2.49 o 
   1   4  24        0.12       -0.84      4.07 o 
   2   4  24        2.15        6.21      3.32 o 
  -1   5  24        0.10        7.72      3.82 o 
   0   5  24       16.09       15.78      3.77 o 
   1   5  24        8.97        3.19      5.04 o 
  -3   1  25       10.69        8.48      4.70 o 
  -2   1  25       63.35       76.58      6.84 o 
  -1   1  25       30.41       20.60      5.20 o 
   0   1  25       59.28      -22.46    122.15 o 
   1   1  25      128.90      144.48      8.90 o 
   2   1  25        0.21       -2.77      4.11 o 
   3   1  25      171.68      170.16     11.58 o 
  -3   2  25       29.65       33.70      6.13 o 
  -2   2  25        0.43       -1.22      3.48 o 
  -1   2  25        8.17        7.64      4.49 o 
   0   2  25       56.05       60.23      4.75 o 
   1   2  25        0.07        0.76      3.94 o 
   2   2  25        0.01        7.34      3.02 o 
   3   2  25        6.10        2.69      4.11 o 
  -3   3  25        0.90        1.85      4.32 o 
  -2   3  25        0.01        3.40      3.36 o 
  -1   3  25        3.10       -0.42      4.28 o 
   0   3  25        0.00       -5.30      5.58 o 
   1   3  25       13.76       10.99      4.83 o 
   2   3  25       15.36       -4.11      4.11 o 
  -2   4  25        0.54        4.07      4.53 o 
  -1   4  25        0.03       -1.72      4.03 o 
   0   4  25        1.98       -3.05      3.05 o 
   1   4  25        1.71        4.83      3.82 o 
   2   4  25       18.04        4.62      3.69 o 
  -3   0  26        7.34       -2.64      4.83 o 
  -2   0  26        2.80        3.61      4.24 o 
   0   0  26       75.15       76.71      6.61 o 
   1   0  26      206.61      218.75     11.71 o 
   2   0  26        0.30        3.69      3.57 o 
   3   0  26       23.80       23.83      5.83 o 
  -3   1  26        8.19        7.09      4.95 o 
  -2   1  26        2.22       -4.62      4.62 o 
  -1   1  26       17.36       18.59      5.04 o 
   0   1  26       31.00       -2.71     27.67 o 
   1   1  26        0.06      -10.83     10.83 o 
   2   1  26        5.44       -3.32      3.48 o 
   3   1  26       24.16       11.37      7.39 o 
  -3   2  26        0.49        3.19      3.90 o 
  -2   2  26        0.10       -4.45      4.45 o 
  -1   2  26        8.11        3.19      5.12 o 
   0   2  26       21.36       28.19      4.08 o 
   1   2  26        2.24        0.00      3.82 o 
   2   2  26        2.85        2.14      5.04 o 
  -2   3  26        9.88        9.74      4.70 o 
  -1   3  26       48.27       57.40      6.25 o 
   0   3  26        1.19        0.57      2.90 o 
   1   3  26       39.83       41.33      6.29 o 
   2   3  26        3.47        1.80      4.07 o 
  -1   4  26        0.16       -3.19      3.82 o 
   0   4  26        6.78       16.74      2.98 o 
   1   4  26        0.14       10.03      4.15 o 
  -3   1  27        0.15        1.85      4.20 o 
  -2   1  27        2.56       12.84      3.78 o 
  -1   1  27        9.18       -4.07      6.00 o 
   0   1  27      104.85      100.16     25.09 o 
   1   1  27       22.65       21.40      6.34 o 
   2   1  27        4.01        3.48      3.27 o 
  -2   2  27        0.42        0.88      3.94 o 
  -1   2  27       92.34       81.95      8.52 o 
   0   2  27       27.65       27.13      5.39 o 
   1   2  27        3.09        7.22      3.57 o 
   2   2  27      120.20      156.98      9.90 o 
  -2   3  27       12.39        0.92      5.58 o 
  -1   3  27        0.69        0.42      4.99 o 
   0   3  27        0.79        1.53      3.12 o 
   1   3  27        0.50        1.34      4.45 o 
  -2   0  28        0.75        1.76      3.86 o 
  -1   0  28       20.95       19.05      7.09 o 
   0   0  28       44.87       69.22      6.48 o 
   1   0  28       67.86       68.82      7.60 o 
   2   0  28       19.33       -2.27      3.86 o 
  -2   1  28        0.01       -3.73      3.73 o 
  -1   1  28       68.65       81.28      7.60 o 
   0   1  28        1.82      -53.70     83.42 o 
   1   1  28        0.92       -7.22      7.22 o 
   2   1  28        1.56        0.92      4.24 o 
  -2   2  28        6.12        1.38      4.45 o 
  -1   2  28       42.40       52.45      7.93 o 
   0   2  28        1.97       -0.46      3.04 o 
   1   2  28        0.00        2.22      3.73 o 
  -1   3  28       33.71       42.09      6.13 o 
   0   3  28       28.24       33.82      4.34 o 
  -1   1  29        0.16       -5.25      5.25 o 
   0   1  29       22.89       -2.94     23.31 o 
   1   1  29       15.44       16.79      5.79 o 
  -1   2  29       46.23       44.82      8.18 o 
   0   2  29       29.14       33.01      4.58 o 
   0   0  30       15.98       15.66      3.62 o 
                                                 
